# Supplementary material for: 4,4′-Dinitro-2,2′-[propane-1,3-diylbis(iminiumylmethanylyl­idene)]diphenolate
Source: Acta Crystallogr Sect E Struct Rep Online. 2012 Apr 18;68(Pt 5):o1399. doi: 10.1107/S1600536812015504 (PMC3344525; doi:10.1107/S1600536812015504)
Supplement: Supplementary file 1 [file e-68-o1399-sup1.cif]

##############################################################################
#                                                                            #
# This CIF contains the data in a paper accepted for publication in          #
# Acta Crystallographica Section E. It conforms to the requirements of       #
# Notes for Authors for Acta Crystallographica Section E, and has been       #
# peer reviewed under the auspices of the IUCr Commission on Journals.       #
#                                                                            #
# Full details of the Crystallographic Information File format               #
# are given in the paper "The Crystallographic Information File (CIF):       #
# a New Standard Archive File for Crystallography" by S. R. Hall, F. H.      #
# Allen and I. D. Brown [Acta Cryst. (1991), A47, 655-685].                  #
#                                                                            #
# The current version of the core CIF dictionary is obtainable from          #
# ftp://ftp.iucr.org/pub/cif_core.dic.                                       #
#                                                                            #
# Software is freely available for graphical display of the structure(s)     #
# in this CIF. For information consult the CIF software page                 #
# http://www.iucr.org/resources/cif/software.                                #
#                                                                            #
# This file may be used for bona fide research purposes within the           #
# scientific community so long as proper attribution is given to the journal # 
# article from which it was obtained.                                        #
#                                                                            #
##############################################################################
data_global
_audit_creation_method     SHELXL-97
_journal_date_recd_electronic     2012-04-10
_journal_date_accepted     2012-04-10
_journal_name_full     'Acta Crystallographica, Section E'
_journal_year     2012
_journal_volume     68
_journal_issue      5
_journal_page_first     o1399
_journal_page_last     o1399
_journal_paper_category     QO
_journal_paper_doi     10.1107/S1600536812015504
_journal_coeditor_code     ZL2472
_publ_contact_author_name     'Dr. Kwang Ha'
_publ_contact_author_address
; School of Applied Chemical Engineering,
  The Research Institute of Catalysis,
  Chonnam National University,
  Gwangju 500-757,
  Republic of Korea
;
_publ_contact_author_email     hakwang@chonnam.ac.kr
_publ_contact_author_fax     '82 62 530 1909'
_publ_contact_author_phone     '82 62 530 1901'
_publ_section_title
;
4,4'-Dinitro-2,2'-[propane-1,3-diylbis(iminiumylmethanylylidene)]diphenolate
;
loop_
    _publ_author_name
    _publ_author_footnote
    _publ_author_address
    'Ha, Kwang' .
; School of Applied Chemical Engineering,
  The Research Institute of Catalysis,
  Chonnam National University,
  Gwangju 500-757,
  Republic of Korea
;
data_I
_chemical_name_systematic
;
4,4'-Dinitro-2,2'-[propane-1,3-diylbis(iminiumylmethanylylidene)]diphenolate
;
_chemical_name_common     ?
_chemical_formula_moiety     'C17 H16 N4 O6'
_chemical_formula_sum     'C17 H16 N4 O6'
_chemical_formula_structural     ?
_chemical_formula_analytical     ?
_chemical_formula_iupac     'C17 H16 N4 O6'
_chemical_formula_weight     372.34
_chemical_melting_point     ?
_symmetry_cell_setting     orthorhombic
_symmetry_space_group_name_H-M     'P b c a'
_symmetry_space_group_name_Hall     '-P 2ac 2ab'
loop_
    _symmetry_equiv_pos_as_xyz
    'x, y, z'
    '-x+1/2, -y, z+1/2'
    '-x, y+1/2, -z+1/2'
    'x+1/2, -y+1/2, -z'
    '-x, -y, -z'
    'x-1/2, y, -z-1/2'
    'x, -y-1/2, z-1/2'
    '-x-1/2, y-1/2, z'
_cell_length_a     11.5698(5)
_cell_length_b     13.0393(6)
_cell_length_c     22.0393(10)
_cell_angle_alpha     90.00
_cell_angle_beta     90.00
_cell_angle_gamma     90.00
_cell_volume     3324.9(3)
_cell_formula_units_Z     8
_cell_measurement_reflns_used     3572
_cell_measurement_theta_min     2.53
_cell_measurement_theta_max     25.25
_cell_measurement_temperature     200(2)
_exptl_crystal_description     'block'
_exptl_crystal_colour     'yellow'
_exptl_crystal_size_max     0.31
_exptl_crystal_size_mid     0.17
_exptl_crystal_size_min     0.15
_exptl_crystal_density_diffrn     1.488
_exptl_crystal_density_meas     ?
_exptl_crystal_density_method     'not measured'
_exptl_crystal_F_000     1552
_exptl_absorpt_coefficient_mu     0.115
_exptl_absorpt_correction_type     multi-scan
_exptl_absorpt_process_details     '(SADABS; Bruker, 2000)'
_exptl_absorpt_correction_T_min     0.889942
_exptl_absorpt_correction_T_max     1.000000
_exptl_special_details
;
;
_diffrn_ambient_temperature     200(2)
_diffrn_radiation_type     MoK\a
_diffrn_radiation_wavelength     0.71073
_diffrn_radiation_source     'fine-focus sealed tube'
_diffrn_radiation_monochromator     graphite
_diffrn_measurement_device_type     'Bruker SMART 1000 CCD'
_diffrn_measurement_method     '\f and \w scans'
_diffrn_detector_area_resol_mean     ?
_diffrn_reflns_number     23432
_diffrn_reflns_av_R_equivalents     0.0839
_diffrn_reflns_av_sigmaI/netI     0.0543
_diffrn_reflns_theta_min     2.53
_diffrn_reflns_theta_max     28.29
_diffrn_reflns_theta_full     28.29
_diffrn_measured_fraction_theta_max     0.997
_diffrn_measured_fraction_theta_full     0.997
_diffrn_reflns_limit_h_min     -15
_diffrn_reflns_limit_h_max     15
_diffrn_reflns_limit_k_min     -14
_diffrn_reflns_limit_k_max     17
_diffrn_reflns_limit_l_min     -28
_diffrn_reflns_limit_l_max     29
_diffrn_standards_number     0
_diffrn_standards_interval_count     0
_diffrn_standards_interval_time     0
_diffrn_standards_decay_%     0
_refine_special_details
;
Refinement of <i>F</i>^2^ against ALL reflections. The weighted <i>R</i>-factor
<i>wR</i> and goodness of fit <i>S</i> are based on <i>F</i>^2^, conventional
<i>R</i>-factors <i>R</i> are based on <i>F</i>, with <i>F</i> set to zero for
negative <i>F</i>^2^. The threshold expression of <i>F</i>^2^ >
\s(<i>F</i>^2^) is used only for calculating <i>R</i>-factors(gt) <i>etc</i>.
and is not relevant to the choice of reflections for refinement.
<i>R</i>-factors based on <i>F</i>^2^ are statistically about twice as large
as those based on <i>F</i>, and <i>R</i>- factors based on ALL data will be
even larger.
;
_reflns_number_total     4120
_reflns_number_gt     2286
_reflns_threshold_expression     I>2sigma(I)
_refine_ls_structure_factor_coef     Fsqd
_refine_ls_matrix_type     full
_refine_ls_R_factor_all     0.1135
_refine_ls_R_factor_gt     0.0515
_refine_ls_wR_factor_gt     0.1074
_refine_ls_wR_factor_ref     0.1378
_refine_ls_goodness_of_fit_ref     1.027
_refine_ls_restrained_S_all     1.027
_refine_ls_number_reflns     4120
_refine_ls_number_parameters     252
_refine_ls_number_restraints     0
_refine_ls_hydrogen_treatment     mixed
_refine_ls_weighting_scheme     calc
_refine_ls_weighting_details
         'calc w=1/[\s^2^(Fo^2^)+(0.0572P)^2^+0.0212P] where P=(Fo^2^+2Fc^2^)/3'
_atom_sites_solution_hydrogens     geom
_atom_sites_solution_primary     direct
_atom_sites_solution_secondary     difmap
_refine_ls_shift/su_max     0.000
_refine_ls_shift/su_mean     0.000
_refine_diff_density_max     0.283
_refine_diff_density_min     -0.303
_refine_ls_extinction_method     none
_refine_ls_extinction_coef     ?
loop_
    _atom_type_symbol
    _atom_type_description
    _atom_type_scat_dispersion_real
    _atom_type_scat_dispersion_imag
    _atom_type_scat_source
    'C' 'C' 0.0033 0.0016
                         'International Tables Vol C Tables 4.2.6.8 and 6.1.1.4'
    'H' 'H' 0.0000 0.0000
                         'International Tables Vol C Tables 4.2.6.8 and 6.1.1.4'
    'N' 'N' 0.0061 0.0033
                         'International Tables Vol C Tables 4.2.6.8 and 6.1.1.4'
    'O' 'O' 0.0106 0.0060
                         'International Tables Vol C Tables 4.2.6.8 and 6.1.1.4'
_computing_data_collection     'SMART (Bruker, 2000)'
_computing_cell_refinement     'SAINT (Bruker, 2000)'
_computing_data_reduction     'SAINT (Bruker, 2000)'
_computing_structure_solution     'SHELXS97 (Sheldrick, 2008)'
_computing_structure_refinement     'SHELXL97 (Sheldrick, 2008)'
_computing_molecular_graphics
                              'ORTEP-3 (Farrugia, 1997) and PLATON (Spek, 2009)'
_computing_publication_material     'SHELXL97 (Sheldrick, 2008)'
loop_
    _atom_site_type_symbol
    _atom_site_label
    _atom_site_fract_x
    _atom_site_fract_y
    _atom_site_fract_z
    _atom_site_U_iso_or_equiv
    _atom_site_adp_type
    _atom_site_calc_flag
    _atom_site_refinement_flags
    _atom_site_occupancy
    _atom_site_symmetry_multiplicity
    _atom_site_disorder_assembly
    _atom_site_disorder_group
    O O1 0.18305(12) 0.22185(11) 0.21082(6) 0.0397(4) Uani d . 1 1 . .
    O O2 0.63010(14) 0.28176(13) 0.05617(7) 0.0495(4) Uani d . 1 1 . .
    O O3 0.50263(15) 0.25797(13) -0.01460(7) 0.0522(5) Uani d . 1 1 . .
    O O4 0.62220(12) -0.00556(11) 0.48734(6) 0.0383(4) Uani d . 1 1 . .
    O O5 0.96696(14) -0.02327(15) 0.27155(8) 0.0636(5) Uani d . 1 1 . .
    O O6 1.08562(13) -0.02659(13) 0.34711(8) 0.0536(5) Uani d . 1 1 . .
    N N1 0.52991(16) 0.26527(13) 0.03929(9) 0.0372(4) Uani d . 1 1 . .
    N N2 0.34001(16) 0.22765(13) 0.29410(8) 0.0325(4) Uani d . 1 1 . .
    H H2N 0.491(2) 0.0128(18) 0.4342(13) 0.061(8) Uiso d . 1 1 . .
    N N3 0.48198(14) 0.01663(13) 0.39362(9) 0.0300(4) Uani d . 1 1 . .
    H H3N 0.266(3) 0.2203(19) 0.2781(13) 0.079(9) Uiso d . 1 1 . .
    N N4 0.98619(16) -0.02418(14) 0.32658(9) 0.0388(5) Uani d . 1 1 . .
    C C1 0.26324(17) 0.23326(14) 0.17156(9) 0.0293(5) Uani d . 1 1 . .
    C C2 0.23969(18) 0.23465(14) 0.10807(9) 0.0321(5) Uani d . 1 1 . .
    H H2 0.1619 0.2290 0.0947 0.038 Uiso calc R 1 1 . .
    C C3 0.32499(18) 0.24381(14) 0.06613(9) 0.0320(5) Uani d . 1 1 . .
    H H3 0.3065 0.2433 0.0241 0.038 Uiso calc R 1 1 . .
    C C4 0.44063(18) 0.25404(14) 0.08474(9) 0.0296(5) Uani d . 1 1 . .
    C C5 0.46937(17) 0.25358(14) 0.14490(9) 0.0294(5) Uani d . 1 1 . .
    H H5 0.5479 0.2608 0.1567 0.035 Uiso calc R 1 1 . .
    C C6 0.38325(17) 0.24253(14) 0.18915(9) 0.0270(4) Uani d . 1 1 . .
    C C7 0.41546(18) 0.23887(14) 0.25139(9) 0.0305(5) Uani d . 1 1 . .
    H H7 0.4948 0.2449 0.2619 0.037 Uiso calc R 1 1 . .
    C C8 0.36602(19) 0.22306(16) 0.35868(9) 0.0349(5) Uani d . 1 1 . .
    H H8A 0.3365 0.2858 0.3787 0.042 Uiso calc R 1 1 . .
    H H8B 0.4508 0.2208 0.3644 0.042 Uiso calc R 1 1 . .
    C C9 0.31172(18) 0.12934(15) 0.38808(9) 0.0330(5) Uani d . 1 1 . .
    H H9A 0.2285 0.1280 0.3777 0.040 Uiso calc R 1 1 . .
    H H9B 0.3179 0.1364 0.4327 0.040 Uiso calc R 1 1 . .
    C C10 0.36533(17) 0.02741(15) 0.36953(9) 0.0320(5) Uani d . 1 1 . .
    H H10A 0.3166 -0.0295 0.3847 0.038 Uiso calc R 1 1 . .
    H H10B 0.3678 0.0229 0.3247 0.038 Uiso calc R 1 1 . .
    C C11 0.57442(17) 0.00744(14) 0.36110(9) 0.0274(4) Uani d . 1 1 . .
    H H11 0.5665 0.0098 0.3182 0.033 Uiso calc R 1 1 . .
    C C12 0.68702(17) -0.00597(14) 0.38544(8) 0.0261(4) Uani d . 1 1 . .
    C C13 0.70501(18) -0.01066(14) 0.45046(9) 0.0281(4) Uani d . 1 1 . .
    C C14 0.82265(18) -0.02299(16) 0.47050(9) 0.0353(5) Uani d . 1 1 . .
    H H14 0.8382 -0.0277 0.5127 0.042 Uiso calc R 1 1 . .
    C C15 0.91170(18) -0.02810(16) 0.43079(9) 0.0347(5) Uani d . 1 1 . .
    H H15 0.9885 -0.0358 0.4453 0.042 Uiso calc R 1 1 . .
    C C16 0.89073(17) -0.02195(15) 0.36768(9) 0.0293(4) Uani d . 1 1 . .
    C C17 0.78028(17) -0.01169(14) 0.34546(9) 0.0293(5) Uani d . 1 1 . .
    H H17 0.7675 -0.0085 0.3029 0.035 Uiso calc R 1 1 . .
loop_
    _atom_site_aniso_label
    _atom_site_aniso_U_11
    _atom_site_aniso_U_22
    _atom_site_aniso_U_33
    _atom_site_aniso_U_12
    _atom_site_aniso_U_13
    _atom_site_aniso_U_23
    O1 0.0255(8) 0.0574(10) 0.0362(9) -0.0014(7) 0.0025(7) 0.0090(7)
    O2 0.0335(9) 0.0701(12) 0.0450(10) 0.0044(8) 0.0064(8) 0.0105(8)
    O3 0.0570(11) 0.0726(12) 0.0269(9) 0.0072(8) 0.0058(8) -0.0012(7)
    O4 0.0334(8) 0.0565(10) 0.0250(8) 0.0030(7) 0.0042(7) 0.0031(6)
    O5 0.0469(11) 0.1112(16) 0.0326(10) 0.0119(10) 0.0109(8) 0.0110(9)
    O6 0.0278(9) 0.0770(13) 0.0560(11) 0.0016(8) 0.0043(8) 0.0064(9)
    N1 0.0380(11) 0.0407(11) 0.0330(11) 0.0072(8) 0.0040(9) 0.0031(8)
    N2 0.0311(10) 0.0420(11) 0.0243(10) 0.0018(8) -0.0008(8) 0.0051(7)
    N3 0.0304(10) 0.0370(10) 0.0225(10) 0.0030(7) -0.0016(8) -0.0009(7)
    N4 0.0323(11) 0.0474(12) 0.0367(11) 0.0026(8) 0.0050(9) 0.0073(8)
    C1 0.0265(11) 0.0295(11) 0.0318(11) -0.0006(8) -0.0022(9) 0.0047(8)
    C2 0.0304(11) 0.0321(12) 0.0336(12) -0.0020(9) -0.0048(9) 0.0041(9)
    C3 0.0391(13) 0.0284(11) 0.0285(11) -0.0002(9) -0.0043(9) 0.0018(8)
    C4 0.0306(12) 0.0312(11) 0.0271(11) 0.0023(9) 0.0029(9) 0.0029(8)
    C5 0.0241(10) 0.0316(12) 0.0324(12) 0.0015(8) -0.0017(9) 0.0024(8)
    C6 0.0260(10) 0.0279(11) 0.0272(11) 0.0023(8) -0.0019(9) 0.0040(8)
    C7 0.0285(11) 0.0314(11) 0.0315(11) 0.0009(9) 0.0011(9) 0.0022(8)
    C8 0.0368(12) 0.0418(13) 0.0260(12) 0.0022(10) -0.0015(9) 0.0002(9)
    C9 0.0315(12) 0.0400(13) 0.0274(11) 0.0029(9) 0.0019(9) 0.0022(9)
    C10 0.0278(11) 0.0425(13) 0.0256(11) 0.0015(9) -0.0017(9) 0.0013(9)
    C11 0.0324(11) 0.0280(11) 0.0218(10) 0.0010(8) -0.0012(9) -0.0004(8)
    C12 0.0288(11) 0.0263(11) 0.0233(10) 0.0014(8) -0.0002(8) 0.0009(7)
    C13 0.0317(11) 0.0276(11) 0.0251(11) -0.0018(8) 0.0004(9) 0.0010(8)
    C14 0.0331(12) 0.0469(13) 0.0260(11) -0.0042(10) -0.0033(9) 0.0041(9)
    C15 0.0284(11) 0.0414(13) 0.0344(13) -0.0037(10) -0.0029(9) 0.0040(9)
    C16 0.0300(11) 0.0306(11) 0.0274(11) -0.0010(8) 0.0036(9) 0.0036(8)
    C17 0.0346(12) 0.0297(11) 0.0236(10) -0.0003(9) 0.0011(9) 0.0015(8)
_geom_special_details
;
All e.s.d.'s (except the e.s.d. in the dihedral angle between two l.s. planes)
are estimated using the full covariance matrix. The cell e.s.d.'s are taken
into account individually in the estimation of e.s.d.'s in distances, angles
and torsion angles; correlations between e.s.d.'s in cell parameters are only
used when they are defined by crystal symmetry. An approximate (isotropic)
treatment of cell e.s.d.'s is used for estimating e.s.d.'s involving l.s.
planes.
;
loop_
    _geom_bond_atom_site_label_1
    _geom_bond_atom_site_label_2
    _geom_bond_site_symmetry_2
    _geom_bond_distance
    _geom_bond_publ_flag
    O1 C1 . 1.277(2) ?
    O2 N1 . 1.236(2) ?
    O3 N1 . 1.233(2) ?
    O4 C13 . 1.258(2) ?
    O5 N4 . 1.233(2) ?
    O6 N4 . 1.237(2) ?
    N1 C4 . 1.446(3) ?
    N2 C7 . 1.292(2) ?
    N2 C8 . 1.456(3) ?
    N2 H3N . 0.93(3) ?
    N3 C11 . 1.293(3) ?
    N3 C10 . 1.457(3) ?
    N3 H2N . 0.90(3) ?
    N4 C16 . 1.429(3) ?
    C1 C2 . 1.426(3) ?
    C1 C6 . 1.447(3) ?
    C2 C3 . 1.357(3) ?
    C2 H2 . 0.9500 ?
    C3 C4 . 1.406(3) ?
    C3 H3 . 0.9500 ?
    C4 C5 . 1.367(3) ?
    C5 C6 . 1.402(3) ?
    C5 H5 . 0.9500 ?
    C6 C7 . 1.422(3) ?
    C7 H7 . 0.9500 ?
    C8 C9 . 1.519(3) ?
    C8 H8A . 0.9900 ?
    C8 H8B . 0.9900 ?
    C9 C10 . 1.523(3) ?
    C9 H9A . 0.9900 ?
    C9 H9B . 0.9900 ?
    C10 H10A . 0.9900 ?
    C10 H10B . 0.9900 ?
    C11 C12 . 1.420(3) ?
    C11 H11 . 0.9500 ?
    C12 C17 . 1.395(3) ?
    C12 C13 . 1.449(3) ?
    C13 C14 . 1.440(3) ?
    C14 C15 . 1.353(3) ?
    C14 H14 . 0.9500 ?
    C15 C16 . 1.414(3) ?
    C15 H15 . 0.9500 ?
    C16 C17 . 1.375(3) ?
    C17 H17 . 0.9500 ?
loop_
    _geom_angle_atom_site_label_1
    _geom_angle_atom_site_label_2
    _geom_angle_atom_site_label_3
    _geom_angle_site_symmetry_1
    _geom_angle_site_symmetry_3
    _geom_angle
    _geom_angle_publ_flag
    O3 N1 O2 . . 122.92(18) ?
    O3 N1 C4 . . 118.46(18) ?
    O2 N1 C4 . . 118.62(18) ?
    C7 N2 C8 . . 125.25(19) ?
    C7 N2 H3N . . 110.9(18) ?
    C8 N2 H3N . . 123.8(18) ?
    C11 N3 C10 . . 124.97(18) ?
    C11 N3 H2N . . 116.4(16) ?
    C10 N3 H2N . . 118.5(16) ?
    O5 N4 O6 . . 121.87(18) ?
    O5 N4 C16 . . 118.95(18) ?
    O6 N4 C16 . . 119.19(19) ?
    O1 C1 C2 . . 121.84(18) ?
    O1 C1 C6 . . 121.70(18) ?
    C2 C1 C6 . . 116.44(18) ?
    C3 C2 C1 . . 122.04(19) ?
    C3 C2 H2 . . 119.0 ?
    C1 C2 H2 . . 119.0 ?
    C2 C3 C4 . . 120.12(19) ?
    C2 C3 H3 . . 119.9 ?
    C4 C3 H3 . . 119.9 ?
    C5 C4 C3 . . 120.94(19) ?
    C5 C4 N1 . . 119.89(19) ?
    C3 C4 N1 . . 119.17(18) ?
    C4 C5 C6 . . 120.15(18) ?
    C4 C5 H5 . . 119.9 ?
    C6 C5 H5 . . 119.9 ?
    C5 C6 C7 . . 119.23(18) ?
    C5 C6 C1 . . 120.30(18) ?
    C7 C6 C1 . . 120.47(18) ?
    N2 C7 C6 . . 121.97(19) ?
    N2 C7 H7 . . 119.0 ?
    C6 C7 H7 . . 119.0 ?
    N2 C8 C9 . . 111.38(17) ?
    N2 C8 H8A . . 109.4 ?
    C9 C8 H8A . . 109.4 ?
    N2 C8 H8B . . 109.4 ?
    C9 C8 H8B . . 109.4 ?
    H8A C8 H8B . . 108.0 ?
    C8 C9 C10 . . 114.79(17) ?
    C8 C9 H9A . . 108.6 ?
    C10 C9 H9A . . 108.6 ?
    C8 C9 H9B . . 108.6 ?
    C10 C9 H9B . . 108.6 ?
    H9A C9 H9B . . 107.5 ?
    N3 C10 C9 . . 111.32(17) ?
    N3 C10 H10A . . 109.4 ?
    C9 C10 H10A . . 109.4 ?
    N3 C10 H10B . . 109.4 ?
    C9 C10 H10B . . 109.4 ?
    H10A C10 H10B . . 108.0 ?
    N3 C11 C12 . . 124.13(18) ?
    N3 C11 H11 . . 117.9 ?
    C12 C11 H11 . . 117.9 ?
    C17 C12 C11 . . 118.54(17) ?
    C17 C12 C13 . . 120.74(18) ?
    C11 C12 C13 . . 120.70(17) ?
    O4 C13 C14 . . 121.84(18) ?
    O4 C13 C12 . . 121.81(18) ?
    C14 C13 C12 . . 116.34(18) ?
    C15 C14 C13 . . 121.78(19) ?
    C15 C14 H14 . . 119.1 ?
    C13 C14 H14 . . 119.1 ?
    C14 C15 C16 . . 120.17(19) ?
    C14 C15 H15 . . 119.9 ?
    C16 C15 H15 . . 119.9 ?
    C17 C16 C15 . . 121.02(18) ?
    C17 C16 N4 . . 119.63(18) ?
    C15 C16 N4 . . 119.33(18) ?
    C16 C17 C12 . . 119.93(18) ?
    C16 C17 H17 . . 120.0 ?
    C12 C17 H17 . . 120.0 ?
loop_
    _geom_torsion_atom_site_label_1
    _geom_torsion_atom_site_label_2
    _geom_torsion_atom_site_label_3
    _geom_torsion_atom_site_label_4
    _geom_torsion_site_symmetry_1
    _geom_torsion_site_symmetry_2
    _geom_torsion_site_symmetry_3
    _geom_torsion_site_symmetry_4
    _geom_torsion
    _geom_torsion_publ_flag
    O1 C1 C2 C3 . . . . -178.08(18) ?
    C6 C1 C2 C3 . . . . 0.2(3) ?
    C1 C2 C3 C4 . . . . -1.1(3) ?
    C2 C3 C4 C5 . . . . 0.9(3) ?
    C2 C3 C4 N1 . . . . -179.06(17) ?
    O3 N1 C4 C5 . . . . 174.81(18) ?
    O2 N1 C4 C5 . . . . -5.2(3) ?
    O3 N1 C4 C3 . . . . -5.2(3) ?
    O2 N1 C4 C3 . . . . 174.75(18) ?
    C3 C4 C5 C6 . . . . 0.2(3) ?
    N1 C4 C5 C6 . . . . -179.88(17) ?
    C4 C5 C6 C7 . . . . 177.95(18) ?
    C4 C5 C6 C1 . . . . -1.0(3) ?
    O1 C1 C6 C5 . . . . 179.14(18) ?
    C2 C1 C6 C5 . . . . 0.8(3) ?
    O1 C1 C6 C7 . . . . 0.2(3) ?
    C2 C1 C6 C7 . . . . -178.14(17) ?
    C8 N2 C7 C6 . . . . 179.92(17) ?
    C5 C6 C7 N2 . . . . -179.22(18) ?
    C1 C6 C7 N2 . . . . -0.2(3) ?
    C7 N2 C8 C9 . . . . -128.3(2) ?
    N2 C8 C9 C10 . . . . 69.6(2) ?
    C11 N3 C10 C9 . . . . -118.0(2) ?
    C8 C9 C10 N3 . . . . 69.0(2) ?
    C10 N3 C11 C12 . . . . -178.09(18) ?
    N3 C11 C12 C17 . . . . -178.00(18) ?
    N3 C11 C12 C13 . . . . 0.3(3) ?
    C17 C12 C13 O4 . . . . 179.94(17) ?
    C11 C12 C13 O4 . . . . 1.7(3) ?
    C17 C12 C13 C14 . . . . -0.9(3) ?
    C11 C12 C13 C14 . . . . -179.17(17) ?
    O4 C13 C14 C15 . . . . -179.76(19) ?
    C12 C13 C14 C15 . . . . 1.1(3) ?
    C13 C14 C15 C16 . . . . -0.4(3) ?
    C14 C15 C16 C17 . . . . -0.6(3) ?
    C14 C15 C16 N4 . . . . 178.00(18) ?
    O5 N4 C16 C17 . . . . -4.5(3) ?
    O6 N4 C16 C17 . . . . 175.25(19) ?
    O5 N4 C16 C15 . . . . 176.89(18) ?
    O6 N4 C16 C15 . . . . -3.4(3) ?
    C15 C16 C17 C12 . . . . 0.8(3) ?
    N4 C16 C17 C12 . . . . -177.83(17) ?
    C11 C12 C17 C16 . . . . 178.29(17) ?
    C13 C12 C17 C16 . . . . 0.0(3) ?
loop_
    _geom_hbond_atom_site_label_D
    _geom_hbond_atom_site_label_H
    _geom_hbond_atom_site_label_A
    _geom_hbond_site_symmetry_A
    _geom_hbond_distance_DH
    _geom_hbond_distance_HA
    _geom_hbond_distance_DA
    _geom_hbond_angle_DHA
    N2 H3N O1 . 0.93(3) 1.77(3) 2.583(2) 145(3)
    N3 H2N O4 . 0.90(3) 1.93(3) 2.642(2) 135(2)
    N3 H2N O4 5_656 0.90(3) 2.17(3) 2.891(2) 136(2)
_iucr_refine_instructions_details
;
TITL C17H16N4O6
CELL 0.71073  11.5698  13.0393  22.0393  90.000  90.000  90.000
ZERR    8.00   0.0005   0.0006   0.0010   0.000   0.000   0.000
LATT  1
SYMM 0.5-X, -Y, 0.5+Z
SYMM -X, 0.5+Y, 0.5-Z
SYMM 0.5+X, 0.5-Y, -Z
SFAC C   H   N  O
UNIT 136 128 32 48
MERG 2
L.S. 18
OMIT 0   2   0
OMIT 2   0   2
OMIT 3   0   6
OMIT 0   2   2
OMIT 2   4   2
OMIT 5   3   1
ACTA
BOND $H
CONF
EQIV $1 1-x,-y,1-z
EQIV $2 -1/2+x,1/2-y,-z
EQIV $3 1/2+x,y,1/2-z
EQIV $4 -1/2+x,y,1/2-z
HTAB N2 O1
HTAB N3 O4
HTAB N3 O4_$1
HTAB C2 O3_$2
HTAB C7 O1_$3
HTAB C9 O4_$1
HTAB C10 O5_$4
HTAB C11 O5_$4
MPLA 6 C1 C2 C3 C4 C5 C6 O1 N1 O2 O3 C7 N2
MPLA 6 C12 C13 C14 C15 C16 C17 O4 N4 O5 O6 C11 N3
FMAP 2
PLAN -20
TEMP -73
WGHT    0.057200    0.021200
FVAR       0.12911
O1    4    0.183047    0.221855    0.210819    11.00000    0.02550    0.05737 =
         0.03617    0.00897    0.00249   -0.00144
O2    4    0.630099    0.281755    0.056171    11.00000    0.03346    0.07008 =
         0.04496    0.01054    0.00644    0.00441
O3    4    0.502634    0.257971   -0.014600    11.00000    0.05695    0.07262 =
         0.02694   -0.00119    0.00578    0.00723
O4    4    0.622200   -0.005562    0.487336    11.00000    0.03337    0.05648 =
         0.02502    0.00307    0.00423    0.00296
O5    4    0.966958   -0.023266    0.271552    11.00000    0.04688    0.11123 =
         0.03257    0.01098    0.01087    0.01192
O6    4    1.085619   -0.026585    0.347107    11.00000    0.02783    0.07696 =
         0.05605    0.00644    0.00428    0.00164
N1    3    0.529914    0.265273    0.039294    11.00000    0.03800    0.04067 =
         0.03304    0.00308    0.00400    0.00725
N2    3    0.340008    0.227649    0.294103    11.00000    0.03108    0.04204 =
         0.02433    0.00510   -0.00083    0.00183
H2N   2    0.491332    0.012780    0.434176    11.00000    0.06057
N3    3    0.481984    0.016631    0.393619    11.00000    0.03041    0.03702 =
         0.02248   -0.00090   -0.00159    0.00296
H3N   2    0.266224    0.220336    0.278120    11.00000    0.07882
N4    3    0.986188   -0.024183    0.326578    11.00000    0.03231    0.04739 =
         0.03669    0.00735    0.00499    0.00261
C1    1    0.263237    0.233256    0.171562    11.00000    0.02653    0.02951 =
         0.03183    0.00465   -0.00222   -0.00061
C2    1    0.239686    0.234650    0.108070    11.00000    0.03044    0.03211 =
         0.03362    0.00413   -0.00482   -0.00203
AFIX  43
H2    2    0.161886    0.228991    0.094700    11.00000   -1.20000
AFIX   0
C3    1    0.324987    0.243814    0.066134    11.00000    0.03908    0.02837 =
         0.02855    0.00178   -0.00428   -0.00016
AFIX  43
H3    2    0.306503    0.243314    0.024137    11.00000   -1.20000
AFIX   0
C4    1    0.440628    0.254041    0.084740    11.00000    0.03062    0.03116 =
         0.02712    0.00295    0.00289    0.00232
C5    1    0.469374    0.253579    0.144897    11.00000    0.02406    0.03161 =
         0.03245    0.00242   -0.00170    0.00147
AFIX  43
H5    2    0.547906    0.260764    0.156743    11.00000   -1.20000
AFIX   0
C6    1    0.383248    0.242528    0.189148    11.00000    0.02595    0.02786 =
         0.02720    0.00402   -0.00194    0.00229
C7    1    0.415455    0.238871    0.251391    11.00000    0.02855    0.03142 =
         0.03146    0.00217    0.00113    0.00089
AFIX  43
H7    2    0.494814    0.244858    0.261875    11.00000   -1.20000
AFIX   0
C8    1    0.366017    0.223062    0.358678    11.00000    0.03676    0.04180 =
         0.02602    0.00020   -0.00148    0.00219
AFIX  23
H8A   2    0.336540    0.285759    0.378736    11.00000   -1.20000
H8B   2    0.450842    0.220809    0.364434    11.00000   -1.20000
AFIX   0
C9    1    0.311725    0.129341    0.388078    11.00000    0.03155    0.04000 =
         0.02735    0.00223    0.00188    0.00289
AFIX  23
H9A   2    0.228481    0.127962    0.377713    11.00000   -1.20000
H9B   2    0.317943    0.136423    0.432683    11.00000   -1.20000
AFIX   0
C10   1    0.365330    0.027411    0.369527    11.00000    0.02784    0.04250 =
         0.02562    0.00131   -0.00165    0.00147
AFIX  23
H10A  2    0.316632   -0.029492    0.384721    11.00000   -1.20000
H10B  2    0.367755    0.022879    0.324706    11.00000   -1.20000
AFIX   0
C11   1    0.574419    0.007441    0.361102    11.00000    0.03242    0.02801 =
         0.02184   -0.00035   -0.00124    0.00101
AFIX  43
H11   2    0.566486    0.009812    0.318222    11.00000   -1.20000
AFIX   0
C12   1    0.687024   -0.005969    0.385436    11.00000    0.02882    0.02633 =
         0.02329    0.00091   -0.00022    0.00138
C13   1    0.705010   -0.010661    0.450457    11.00000    0.03172    0.02761 =
         0.02509    0.00098    0.00039   -0.00178
C14   1    0.822652   -0.022995    0.470496    11.00000    0.03310    0.04689 =
         0.02595    0.00414   -0.00326   -0.00422
AFIX  43
H14   2    0.838182   -0.027671    0.512732    11.00000   -1.20000
AFIX   0
C15   1    0.911697   -0.028105    0.430786    11.00000    0.02844    0.04138 =
         0.03439    0.00397   -0.00291   -0.00370
AFIX  43
H15   2    0.988487   -0.035844    0.445347    11.00000   -1.20000
AFIX   0
C16   1    0.890731   -0.021955    0.367685    11.00000    0.02996    0.03057 =
         0.02744    0.00360    0.00363   -0.00103
C17   1    0.780280   -0.011691    0.345457    11.00000    0.03457    0.02967 =
         0.02362    0.00147    0.00110   -0.00030
AFIX  43
H17   2    0.767494   -0.008501    0.302920    11.00000   -1.20000
HKLF 4
REM  C17H16N4O6
REM R1 =  0.0515 for   2286 Fo > 4sig(Fo)  and  0.1135 for all   4120 data
REM    252 parameters refined using      0 restraints
END
WGHT      0.0572      0.0212
REM Highest difference peak  0.283,  deepest hole -0.303,  1-sigma level  0.092
Q1    1   0.4588  0.3717 -0.0292  11.00000  0.05    0.28
Q2    1   0.8916 -0.1196  0.2719  11.00000  0.05    0.27
Q3    1   0.8419 -0.1036  0.4347  11.00000  0.05    0.27
Q4    1   0.4770  0.3547  0.0777  11.00000  0.05    0.27
Q5    1   0.3784  0.3515  0.0799  11.00000  0.05    0.27
Q6    1   0.3624  0.1509  0.0865  11.00000  0.05    0.27
Q7    1   0.8966 -0.0694  0.4005  11.00000  0.05    0.26
Q8    1   1.0161 -0.1274  0.3235  11.00000  0.05    0.26
Q9    1   0.3032  0.3719  0.3861  11.00000  0.05    0.26
Q10   1   0.6811  0.3614  0.1106  11.00000  0.05    0.26
Q11   1   0.7087  0.3520  0.0508  11.00000  0.05    0.25
Q12   1   0.8360 -0.1443  0.5140  11.00000  0.05    0.25
Q13   1   0.8651 -0.1475  0.2329  11.00000  0.05    0.25
Q14   1   0.2214  0.1117  0.4215  11.00000  0.05    0.25
Q15   1   1.1040 -0.1325  0.3827  11.00000  0.05    0.25
Q16   1   0.3992  0.1315  0.3063  11.00000  0.05    0.24
Q17   1   0.5146  0.3929  0.0463  11.00000  0.05    0.24
Q18   1   0.8699 -0.1176  0.4731  11.00000  0.05    0.24
Q19   1   1.0789  0.1080  0.3359  11.00000  0.05    0.24
Q20   1   1.0723 -0.1258  0.4313  11.00000  0.05    0.24
;
