# Supplementary material for: 4,4′-Dinitro-2,2′-[propane-1,3-diylbis(iminiumylmethanylyl­idene)]diphenolate
Source: Acta Crystallogr Sect E Struct Rep Online. 2012 Apr 18;68(Pt 5):o1399. doi: 10.1107/S1600536812015504 (PMC3344525; doi:10.1107/S1600536812015504)
Supplement: Supplementary file 2 [file e-68-o1399-Isup2.hkl]

# 
# h,k,l, Fc-squared, Fo-squared, sigma(Fo-squared) and status flag 
# 
data_I
_shelx_title ' C17H16N4O6' 
_shelx_refln_list_code          4 
_shelx_F_calc_maximum      854.80 
_exptl_crystal_F_000      1552.00 
_reflns_d_resolution_high  0.7498 
 
loop_ 
 _symmetry_equiv_pos_as_xyz 
 'x, y, z' 
 '-x+1/2, -y, z+1/2' 
 '-x, y+1/2, -z+1/2' 
 'x+1/2, -y+1/2, -z' 
 '-x, -y, -z' 
 'x-1/2, y, -z-1/2' 
 'x, -y-1/2, z-1/2' 
 '-x-1/2, y-1/2, z' 
 
_cell_length_a    11.5698 
_cell_length_b    13.0393 
_cell_length_c    22.0393 
_cell_angle_alpha  90.000 
_cell_angle_beta   90.000 
_cell_angle_gamma  90.000 
 
_shelx_F_squared_multiplier     1.000 
 
loop_ 
 _refln_index_h 
 _refln_index_k 
 _refln_index_l 
 _refln_F_squared_calc 
 _refln_F_squared_meas 
 _refln_F_squared_sigma 
 _refln_observed_status 
   2   0   0     6916.92     6672.44    171.57 o 
   4   0   0      350.15      563.29     47.99 o 
   6   0   0     6322.58     6473.28    218.96 o 
   8   0   0      539.28      488.30     64.79 o 
  10   0   0     1089.76     1304.13    112.78 o 
  12   0   0       36.31       -3.00     38.99 o 
  14   0   0      305.38      398.68     63.80 o 
   2   1   0    20566.34    19665.55    259.82 o 
   4   1   0       54.55       71.30     15.48 o 
   6   1   0       82.83       49.96     17.68 o 
   8   1   0       23.13        0.78     17.53 o 
  10   1   0      270.01      335.68     50.47 o 
  12   1   0      108.55       83.98     46.19 o 
   2   2   0     4139.95     4013.22     51.07 o 
   4   2   0      686.29      709.11     33.95 o 
   6   2   0     2326.33     2108.32     83.38 o 
   8   2   0      274.55      275.19     39.80 o 
  10   2   0     4001.67     4213.41    137.28 o 
  12   2   0       51.99      113.43     31.20 o 
  14   2   0      307.90      394.65     65.25 o 
   2   3   0     9881.34     9650.35    125.48 o 
   4   3   0     2690.59     2792.80     41.33 o 
   6   3   0        7.02        6.58      6.67 o 
   8   3   0        8.19       -1.86      9.14 o 
  10   3   0       40.32       54.68     18.21 o 
  12   3   0       99.09       76.34     37.49 o 
  14   3   0      183.49      218.83     52.44 o 
   0   4   0   730679.25   599877.25  12574.64 o 
   2   4   0    11999.65    11686.12    161.91 o 
   4   4   0        6.58       17.07      5.67 o 
   6   4   0      905.21      821.13     24.38 o 
   8   4   0     1374.86     1415.65     48.44 o 
  10   4   0      260.04      262.74     34.35 o 
  12   4   0       21.21       31.55     29.12 o 
  14   4   0       87.09      111.72     44.07 o 
   2   5   0     3026.27     3180.80     58.31 o 
   4   5   0      612.11      598.04     25.61 o 
   6   5   0     1402.36     1363.67     44.72 o 
   8   5   0       31.63       34.66     15.13 o 
  10   5   0        0.35      -18.32     21.28 o 
  12   5   0      402.25      460.76     90.88 o 
  14   5   0        0.04       25.83     35.58 o 
   0   6   0      102.28       86.69     19.21 o 
   2   6   0      183.89      207.10     19.05 o 
   4   6   0      736.95      709.17     51.64 o 
   6   6   0      115.22      102.62     16.19 o 
   8   6   0      164.30      192.24     31.17 o 
  10   6   0     1684.02     1559.52     98.96 o 
  12   6   0      102.44      152.83     45.97 o 
  14   6   0      179.51      183.72     47.10 o 
   2   7   0     6113.12     6310.24    104.19 o 
   4   7   0      186.94      206.01     27.52 o 
   6   7   0      390.98      322.41     36.93 o 
   8   7   0        0.99        4.38     15.45 o 
  10   7   0      154.71      171.39     41.97 o 
  12   7   0       58.50       61.52     37.30 o 
  14   7   0       39.55       61.48     50.39 o 
   0   8   0    85599.09    93330.72   1479.16 o 
   2   8   0      198.84      171.32     19.42 o 
   4   8   0      496.34      554.48     41.09 o 
   6   8   0      171.84      133.21     26.15 o 
   8   8   0        9.79        9.37     16.46 o 
  10   8   0      340.97      410.12     52.08 o 
  12   8   0        0.21       11.83     33.05 o 
   2   9   0     2201.96     2330.87     82.02 o 
   4   9   0      108.92      114.58     25.21 o 
   6   9   0       29.26        6.65     16.83 o 
   8   9   0       31.84       64.02     25.98 o 
  10   9   0       13.47       48.76     24.02 o 
  12   9   0        1.37       18.56     34.72 o 
   0  10   0      391.21      387.40     92.98 o 
   2  10   0     1006.74     1060.85     75.16 o 
   4  10   0      240.85      245.05     35.98 o 
   6  10   0       17.92       12.85     18.33 o 
   8  10   0       33.39       38.42     25.60 o 
  10  10   0      219.67      282.19     46.75 o 
  12  10   0      108.19       89.22     77.98 o 
   2  11   0     1476.45     1446.47     72.52 o 
   4  11   0      355.28      379.66     45.38 o 
   6  11   0       50.33       35.02     21.53 o 
   8  11   0       24.71       22.21     22.12 o 
  10  11   0       49.79       29.59     28.52 o 
   0  12   0     3053.73     2823.62    197.96 o 
   2  12   0      129.86      106.47     59.60 o 
   4  12   0      357.26      366.93     46.79 o 
   6  12   0       79.12       35.60     26.39 o 
   8  12   0       15.20       31.98     26.97 o 
  10  12   0       12.19       -1.68     32.55 o 
   2  13   0      205.41      177.61     49.39 o 
   4  13   0       20.47       30.45     23.99 o 
   6  13   0        5.42      -23.10     23.10 o 
   8  13   0       73.19       24.18     38.84 o 
  10  13   0        9.44        6.52     34.19 o 
   0  14   0      125.84      -15.60     42.59 o 
   2  14   0      787.00      899.69     87.11 o 
   4  14   0       12.37        6.23     35.68 o 
   6  14   0       49.39       33.51     30.66 o 
   8  14   0       51.68       26.24     45.49 o 
   2  15   0      387.40      305.47     69.35 o 
   4  15   0      128.74       87.78     49.13 o 
   6  15   0       34.90       19.08     41.51 o 
   0  16   0      152.48       59.99     81.58 o 
   2  16   0        0.02        3.39     66.29 o 
   4  16   0       98.32      235.13     65.13 o 
   6  16   0        4.34      -42.49     42.49 o 
   2  17   0       95.18       74.69     59.67 o 
   1   1   1     2284.51     2222.40     23.11 o 
   2   1   1     4016.76     3874.19     36.88 o 
   3   1   1     3112.65     3198.61     55.05 o 
   4   1   1        2.43        6.42      7.70 o 
   5   1   1     1125.72     1265.72     41.73 o 
   6   1   1      336.44      239.36     21.83 o 
   7   1   1     1017.00     1066.50     42.19 o 
   8   1   1     1931.55     2113.60     63.99 o 
   9   1   1       21.17       12.00     15.08 o 
  10   1   1     3096.82     3158.58     88.52 o 
  11   1   1      420.56      403.46     30.37 o 
  12   1   1      106.58      143.47     25.05 o 
  13   1   1      290.87      320.00     46.13 o 
  14   1   1       40.81       81.53     25.49 o 
  15   1   1      426.14      570.54     76.43 o 
   0   2   1     1731.07     1554.20     28.75 o 
   1   2   1     2471.24     2301.13     29.89 o 
   2   2   1     5536.70     5514.34     50.71 o 
   3   2   1       32.68       31.05      4.66 o 
   4   2   1      117.03      106.77      8.07 o 
   5   2   1      137.60      145.31     12.44 o 
   6   2   1      473.02      422.92     19.37 o 
   7   2   1      269.40      229.24     21.14 o 
   8   2   1       56.05       67.26     12.74 o 
   9   2   1      100.40       88.74     15.00 o 
  10   2   1        7.87        2.73     11.56 o 
  11   2   1       44.88       37.76     19.04 o 
  12   2   1        5.58        7.56     14.32 o 
  13   2   1        7.09        2.24     22.76 o 
  14   2   1        4.48       13.65     49.49 o 
  15   2   1        0.83       -1.89     29.13 o 
   1   3   1     1547.22     1431.19     21.37 o 
   2   3   1      324.86      278.86     11.85 o 
   3   3   1        5.67        8.12      3.50 o 
   4   3   1       58.54       57.98      6.05 o 
   6   3   1      893.98      788.59     21.04 o 
   7   3   1       74.25       80.63     10.57 o 
   8   3   1      946.58      942.47     29.47 o 
   9   3   1       47.43       40.91     10.53 o 
  10   3   1     1830.89     1976.13     49.96 o 
  11   3   1      227.61      239.34     21.72 o 
  12   3   1      172.27      215.22     33.29 o 
  13   3   1       45.02       70.23     28.66 o 
  14   3   1       40.53       68.70     27.85 o 
  15   3   1      187.28      358.30     50.85 o 
   0   4   1    26586.62    27792.39    322.59 o 
   1   4   1     8703.01     9034.05     85.67 o 
   2   4   1      400.27      375.61     16.81 o 
   3   4   1      268.78      256.45     12.95 o 
   4   4   1       26.43       14.90      5.17 o 
   5   4   1       83.34       75.01      6.34 o 
   6   4   1        0.98        4.74      4.71 o 
   7   4   1       13.17       17.27      5.98 o 
   8   4   1      158.85      120.61     11.50 o 
   9   4   1      290.21      322.33     19.97 o 
  10   4   1       98.65      102.12     18.27 o 
  11   4   1      203.63      162.05     29.70 o 
  12   4   1      176.01      177.04     31.91 o 
  13   4   1       32.96       14.98     23.38 o 
  14   4   1       65.74      117.64     31.68 o 
  15   4   1        5.56       80.98     67.19 o 
   1   5   1     7069.91     7163.66     76.78 o 
   2   5   1     1326.55     1319.93     28.31 o 
   3   5   1      489.07      495.38     18.69 o 
   4   5   1      560.87      516.77     16.28 o 
   5   5   1       19.23       23.28      6.05 o 
   6   5   1      434.85      415.06     20.52 o 
   7   5   1     1255.62     1309.12     38.13 o 
   8   5   1      607.41      618.44     35.63 o 
   9   5   1       60.30       62.74     20.06 o 
  10   5   1     2540.69     2831.18     93.04 o 
  11   5   1      542.62      586.76     49.98 o 
  12   5   1       51.87       46.23     22.56 o 
  13   5   1       92.53       44.29     31.69 o 
  14   5   1      144.55      230.64     39.95 o 
   0   6   1        3.13        0.60      8.16 o 
   1   6   1       15.16       17.68      6.84 o 
   2   6   1     3321.50     3262.45     45.07 o 
   3   6   1      483.77      425.78     18.04 o 
   4   6   1      539.58      501.48     22.46 o 
   5   6   1      120.08      123.33     14.68 o 
   6   6   1      256.60      243.01     17.66 o 
   7   6   1        0.78        3.24      9.84 o 
   8   6   1       84.52       90.10     16.40 o 
   9   6   1        1.33       -2.90     14.62 o 
  10   6   1      406.60      434.61     57.15 o 
  11   6   1       69.52       71.92     23.73 o 
  12   6   1       45.04       54.45     24.18 o 
  13   6   1        0.03       11.55     24.50 o 
  14   6   1        3.64        6.33     23.98 o 
   1   7   1      235.81      195.88     13.80 o 
   2   7   1      772.61      794.14     22.53 o 
   3   7   1      363.30      369.07     18.47 o 
   4   7   1      304.12      275.85     17.59 o 
   5   7   1      141.95      148.13     18.21 o 
   6   7   1      917.15      878.03     48.66 o 
   7   7   1      254.44      268.31     25.40 o 
   8   7   1       66.84       63.88     15.93 o 
   9   7   1        2.34       -1.20     12.41 o 
  10   7   1      130.65      148.12     28.90 o 
  11   7   1      102.07       89.11     25.72 o 
  12   7   1      274.54      295.06     41.57 o 
  13   7   1       47.73       98.62     32.37 o 
  14   7   1        0.01       26.10     30.60 o 
   0   8   1    13446.94    14620.16    205.65 o 
   1   8   1     6328.35     6587.95     87.96 o 
   2   8   1      562.48      580.40     20.14 o 
   3   8   1       36.57       27.70      8.89 o 
   4   8   1        0.57       -9.11      9.11 o 
   5   8   1       12.44        4.90      9.92 o 
   6   8   1       29.28       18.55     13.99 o 
   7   8   1       36.31       28.92     13.44 o 
   8   8   1       15.46        8.56     11.71 o 
   9   8   1      180.39      203.62     25.04 o 
  10   8   1      107.06      112.33     21.26 o 
  11   8   1      332.25      263.93     40.07 o 
  12   8   1      218.46      117.38     39.89 o 
  13   8   1      106.33      149.29     36.08 o 
   1   9   1     4253.74     4569.45     66.06 o 
   2   9   1      431.93      447.51     24.24 o 
   3   9   1      217.63      201.02     20.86 o 
   4   9   1        7.09        0.72     10.95 o 
   5   9   1       79.89       88.97     16.69 o 
   6   9   1      293.55      247.99     25.28 o 
   7   9   1      107.48      109.50     18.69 o 
   8   9   1       19.14       31.89     15.03 o 
   9   9   1        1.33       -3.40     13.45 o 
  10   9   1      494.38      609.64     41.24 o 
  11   9   1       16.08        0.01     22.36 o 
  12   9   1       48.78       15.89     24.24 o 
  13   9   1       69.34       50.26     33.08 o 
   0  10   1      706.01      712.23     79.31 o 
   1  10   1      551.82      525.63     26.30 o 
   2  10   1     1405.41     1407.06     47.51 o 
   3  10   1       81.69       44.97     15.01 o 
   4  10   1      205.01      183.99     22.52 o 
   5  10   1      329.30      273.88     26.77 o 
   6  10   1      116.49       97.51     18.88 o 
   7  10   1      127.55      116.10     20.37 o 
   8  10   1        4.13       -1.06     13.35 o 
   9  10   1       95.02       91.79     20.65 o 
  10  10   1      197.19      227.76     29.62 o 
  11  10   1      185.91       68.62     52.51 o 
  12  10   1       65.37       15.87     29.43 o 
   1  11   1       14.91       18.93     14.98 o 
   2  11   1     1293.16     1252.37     48.12 o 
   3  11   1       65.87       71.76     18.23 o 
   4  11   1        0.00        1.52     12.64 o 
   5  11   1       52.76       70.57     18.28 o 
   6  11   1      105.63      117.55     21.01 o 
   7  11   1      156.65      184.63     25.63 o 
   8  11   1        0.03        7.85     15.35 o 
   9  11   1        2.22       18.39     18.17 o 
  10  11   1       25.65       32.48     19.24 o 
  11  11   1      102.27       56.40     27.57 o 
   0  12   1     3617.13     3604.28    159.06 o 
   1  12   1     1688.03     1794.77    103.47 o 
   2  12   1      646.60      668.22     39.47 o 
   3  12   1        9.01      -12.47     14.29 o 
   4  12   1       15.02       13.91     15.29 o 
   5  12   1       21.40       19.29     16.18 o 
   6  12   1       31.06       52.90     18.06 o 
   7  12   1        0.62       25.36     16.19 o 
   8  12   1        7.89        7.50     17.38 o 
   9  12   1       67.71       22.31     20.37 o 
  10  12   1       53.45       16.66     24.08 o 
  11  12   1      194.97       95.36     75.10 o 
   1  13   1     1004.09     1135.78     72.73 o 
   2  13   1       14.86       23.60     22.16 o 
   3  13   1        1.36        8.94     17.96 o 
   4  13   1        0.88      -15.89     15.93 o 
   5  13   1        2.17      -11.97     15.20 o 
   6  13   1      111.70      122.65     24.04 o 
   7  13   1        2.47       -6.30     17.17 o 
   8  13   1        5.57       19.04     18.55 o 
   9  13   1        0.01       11.21     19.47 o 
  10  13   1       50.26       15.74     26.75 o 
   0  14   1      119.59      105.41     44.44 o 
   1  14   1       34.90       68.68     27.68 o 
   2  14   1       36.30       59.12     28.84 o 
   3  14   1       59.43       34.90     28.05 o 
   4  14   1       57.07       30.00     26.57 o 
   5  14   1       83.50       80.39     24.06 o 
   6  14   1       26.58       20.87     19.61 o 
   7  14   1        7.05       -7.57     19.66 o 
   8  14   1       64.94       57.06     23.30 o 
   9  14   1        8.33       -3.05     24.79 o 
   1  15   1       30.44        5.73     27.21 o 
   2  15   1      465.07      410.73     54.71 o 
   3  15   1      289.79      333.52     50.37 o 
   4  15   1       15.91        2.97     27.03 o 
   5  15   1        1.06       11.34     25.81 o 
   6  15   1       52.05      -11.39     27.08 o 
   7  15   1       76.94       18.56     24.47 o 
   0  16   1      600.15      615.17    104.95 o 
   1  16   1      560.50      530.11     67.93 o 
   2  16   1      285.47      345.12     59.66 o 
   3  16   1       72.72       74.18     36.60 o 
   4  16   1        5.70      -24.33     30.30 o 
   5  16   1        6.60       -7.57     29.28 o 
   6  16   1       45.50        0.27     31.97 o 
   1  17   1      201.09      251.50     58.10 o 
   2  17   1        0.00      -32.02     32.02 o 
   3  17   1        1.88      -27.71     47.71 o 
   1   0   2    24828.75    24775.29    278.02 o 
   3   0   2     5459.28     5440.95    114.08 o 
   4   0   2      199.20      139.99     26.09 o 
   5   0   2    14557.25    15635.42    287.78 o 
   6   0   2     2320.25     2482.61     86.03 o 
   7   0   2        7.44       16.29     16.40 o 
   8   0   2      647.06      598.09     50.82 o 
   9   0   2      973.71     1045.65     68.42 o 
  10   0   2      157.31      170.66     37.74 o 
  11   0   2        9.64       15.50     18.53 o 
  12   0   2      260.28      287.91     35.91 o 
  13   0   2      341.09      393.52     88.51 o 
  14   0   2       10.28      -31.07     31.07 o 
  15   0   2      260.22      383.13     73.78 o 
   1   1   2     1414.02     1408.24     17.33 o 
   2   1   2     9908.52     9640.00     84.52 o 
   3   1   2     6965.20     6981.14     71.70 o 
   4   1   2     4403.63     4549.77     60.43 o 
   5   1   2      671.31      668.84     22.45 o 
   6   1   2     2395.31     2670.06     73.16 o 
   7   1   2       79.91      128.47     21.51 o 
   8   1   2        5.21        4.16     11.84 o 
   9   1   2        3.49       25.82     11.89 o 
  10   1   2     1330.70     1385.99     64.03 o 
  11   1   2      508.25      535.72     34.17 o 
  12   1   2       77.29      115.84     27.23 o 
  13   1   2      137.69      185.00     22.83 o 
  14   1   2      192.77      192.74     33.19 o 
  15   1   2       30.30        5.68     43.91 o 
   1   2   2     1539.73     1410.53     18.05 o 
   2   2   2    35114.30    36023.01    268.63 o 
   3   2   2     1318.41     1150.28     20.73 o 
   4   2   2    18725.14    19644.45    157.50 o 
   5   2   2     2573.53     2714.06     57.71 o 
   6   2   2      287.09      261.36     15.49 o 
   7   2   2       26.04       18.43      8.02 o 
   8   2   2      643.41      624.14     33.09 o 
   9   2   2      502.43      498.36     25.42 o 
  10   2   2      306.39      300.35     23.67 o 
  11   2   2      324.31      340.16     29.20 o 
  12   2   2       57.27       53.73     18.01 o 
  13   2   2      186.76      217.42     55.24 o 
  14   2   2      103.46      128.60     29.73 o 
  15   2   2       58.62       63.50     45.20 o 
   1   3   2    32380.90    33200.78    266.68 o 
   2   3   2     5250.56     5068.14     64.13 o 
   3   3   2     1917.58     1802.76     26.99 o 
   4   3   2     3693.13     3571.27     43.33 o 
   5   3   2      284.60      258.93     13.88 o 
   6   3   2      250.73      267.92     14.77 o 
   7   3   2      142.55      157.47     14.14 o 
   8   3   2      159.40      144.68     14.92 o 
   9   3   2       97.62       89.19     13.56 o 
  10   3   2     2424.08     2551.90     62.55 o 
  11   3   2        3.14       -7.55     14.20 o 
  12   3   2       10.10      -17.55     17.79 o 
  13   3   2      137.45      173.52     32.38 o 
  14   3   2       83.36       43.09     38.00 o 
  15   3   2       14.63      -24.35     34.64 o 
   0   4   2      691.46      629.89     22.54 o 
   1   4   2    34837.82    36681.08    295.92 o 
   3   4   2     4351.62     4280.34     58.23 o 
   4   4   2        0.10       -0.24      4.27 o 
   5   4   2     4873.09     5392.73     57.61 o 
   6   4   2     1236.94     1307.68     26.31 o 
   7   4   2      430.55      377.35     20.74 o 
   8   4   2      297.84      295.18     19.33 o 
   9   4   2     1585.78     1627.07     43.23 o 
  10   4   2       68.80      106.03     21.56 o 
  11   4   2       53.41       55.07     20.45 o 
  12   4   2      173.61      185.55     31.93 o 
  13   4   2      227.91      243.12     36.74 o 
  14   4   2        4.53      -20.49     34.38 o 
   1   5   2     1678.26     1663.34     28.47 o 
   2   5   2     3800.27     3781.43     54.44 o 
   3   5   2        6.03       -1.36      6.35 o 
   4   5   2      526.99      470.41     19.55 o 
   5   5   2      783.10      787.05     19.65 o 
   6   5   2     1199.94     1203.44     26.70 o 
   7   5   2      266.43      272.34     14.46 o 
   8   5   2      100.32       97.90     15.83 o 
   9   5   2      533.87      550.57     46.15 o 
  10   5   2       32.16       18.23     16.74 o 
  11   5   2      127.35      143.08     28.25 o 
  12   5   2        3.85       36.17     19.79 o 
  13   5   2      525.91      615.39     57.37 o 
  14   5   2      164.47      244.82     47.93 o 
   0   6   2      894.93      963.46     33.05 o 
   1   6   2       69.19       50.98      8.38 o 
   2   6   2     5526.20     5714.01     76.61 o 
   3   6   2       46.34       49.12      9.16 o 
   4   6   2     5835.45     5917.38     81.34 o 
   5   6   2      612.76      607.09     23.96 o 
   6   6   2      288.53      303.48     21.62 o 
   7   6   2        0.13       -8.02      8.02 o 
   8   6   2       21.12       21.83     11.47 o 
   9   6   2      766.57      623.22     43.07 o 
  10   6   2      108.33      101.35     24.09 o 
  11   6   2      101.50       57.68     24.21 o 
  12   6   2        4.78       -8.12     26.50 o 
  13   6   2      103.05      143.60     34.11 o 
  14   6   2       33.32       45.27     29.03 o 
   1   7   2    16814.15    17986.05    167.16 o 
   2   7   2      318.88      332.88     19.02 o 
   3   7   2     1311.25     1256.83     26.26 o 
   4   7   2     1171.75     1169.38     32.07 o 
   5   7   2      543.18      518.71     28.08 o 
   6   7   2       36.92       29.08     11.37 o 
   7   7   2        0.65       -1.83      9.93 o 
   8   7   2       26.61       32.26     12.99 o 
   9   7   2      211.35      209.54     24.71 o 
  10   7   2     1480.83     1606.28     72.66 o 
  11   7   2        0.61      -10.18     19.47 o 
  12   7   2        9.16       17.64     23.37 o 
  13   7   2        0.05       15.25     24.50 o 
  14   7   2       29.14       82.73     40.26 o 
   0   8   2      909.63      964.01     38.41 o 
   1   8   2     4502.02     4802.15     65.17 o 
   2   8   2       12.08        7.18      7.15 o 
   3   8   2        4.13        9.29      8.39 o 
   4   8   2      124.60      115.05     16.39 o 
   5   8   2      858.26      863.77     36.18 o 
   6   8   2      830.05      803.10     36.44 o 
   7   8   2       41.00       67.05     15.15 o 
   8   8   2       16.11        8.54     12.52 o 
   9   8   2       32.45       20.46     14.60 o 
  10   8   2       38.18       54.88     17.26 o 
  11   8   2        1.35       15.74     20.03 o 
  12   8   2       50.17       33.01     23.79 o 
  13   8   2        0.29      -13.14     24.57 o 
   1   9   2     1511.22     1558.46     35.81 o 
   2   9   2      195.38      181.80     17.09 o 
   3   9   2       41.21       17.88     11.50 o 
   4   9   2      140.78      124.46     18.21 o 
   5   9   2      125.87      105.58     17.66 o 
   6   9   2      237.18      200.12     23.22 o 
   7   9   2       46.37       59.34     14.90 o 
   8   9   2      101.13      120.57     20.49 o 
   9   9   2      481.64      516.43     39.83 o 
  10   9   2       40.99       58.68     19.16 o 
  11   9   2      174.97       91.71     48.31 o 
  12   9   2        7.57       11.40     23.11 o 
  13   9   2      156.44      153.88     72.73 o 
   0  10   2       99.85      118.88     19.56 o 
   1  10   2       27.08       10.58     10.68 o 
   2  10   2      123.55      102.36     19.49 o 
   3  10   2      145.09      137.71     22.05 o 
   4  10   2      808.35      848.18     39.36 o 
   5  10   2      112.37      123.16     19.65 o 
   6  10   2      210.88      216.35     24.91 o 
   7  10   2        4.88       12.44     12.86 o 
   8  10   2      107.75       94.66     19.40 o 
   9  10   2      683.84      753.06     44.92 o 
  10  10   2       24.98       53.05     19.34 o 
  11  10   2        7.28        0.43     18.43 o 
  12  10   2       82.43       32.19     38.30 o 
   1  11   2     5286.10     5801.74    104.02 o 
   2  11   2       18.63       23.76     15.85 o 
   3  11   2       23.79       32.66     15.18 o 
   4  11   2      102.20       94.02     18.47 o 
   5  11   2       11.56      -15.61     16.01 o 
   6  11   2       83.64      139.76     22.04 o 
   7  11   2        0.85       -7.90     15.56 o 
   8  11   2       20.93       51.33     17.71 o 
   9  11   2       51.35       55.14     20.13 o 
  10  11   2      385.32       98.69     90.37 o 
  11  11   2       14.14      -23.92     23.92 o 
   0  12   2      165.25      222.41     54.49 o 
   1  12   2     2423.95     2594.10     97.38 o 
   2  12   2        0.93       -5.75     19.57 o 
   3  12   2       29.25       50.55     17.16 o 
   4  12   2       75.86      101.93     20.81 o 
   5  12   2        7.91        9.20     15.51 o 
   6  12   2      304.08      307.84     32.53 o 
   7  12   2       64.59       87.56     21.88 o 
   8  12   2       22.78        7.35     18.18 o 
   9  12   2       19.84       13.18     21.51 o 
  10  12   2        1.41      -10.12     22.31 o 
  11  12   2        1.83        0.12     26.45 o 
   1  13   2       55.89       10.48     23.62 o 
   2  13   2        0.44       -0.74     24.68 o 
   3  13   2      165.21      167.95     29.03 o 
   4  13   2       21.32       22.45     16.75 o 
   5  13   2      214.48      220.91     33.78 o 
   6  13   2       30.67       38.84     18.40 o 
   7  13   2       15.35       61.59     19.39 o 
   8  13   2       20.52        2.78     23.13 o 
   9  13   2      358.38      229.70    110.38 o 
  10  13   2       39.47       -2.76     27.61 o 
   0  14   2        0.80      -14.26     31.07 o 
   1  14   2        7.41       22.27     27.36 o 
   2  14   2        6.96      -16.60     21.72 o 
   3  14   2      185.30      179.73     49.18 o 
   4  14   2       47.36       57.83     28.93 o 
   5  14   2        2.06       21.95     21.67 o 
   6  14   2       61.13       76.85     22.63 o 
   7  14   2        2.87        9.33     20.40 o 
   8  14   2       99.28       34.39     23.32 o 
   9  14   2      145.47       87.42     49.39 o 
   1  15   2     1080.33     1150.86     73.99 o 
   2  15   2        3.22        5.47     27.50 o 
   3  15   2       11.82       -3.92     25.39 o 
   4  15   2        7.60       21.33     26.07 o 
   5  15   2       15.51       -0.76     26.95 o 
   6  15   2       18.30       -7.60     24.00 o 
   7  15   2       12.95       15.54     24.98 o 
   0  16   2       47.13       35.34     56.40 o 
   1  16   2      220.69      169.10     47.33 o 
   2  16   2       16.23       38.53     34.63 o 
   3  16   2       85.29       84.20     41.73 o 
   4  16   2       12.31       14.91     30.82 o 
   5  16   2        0.14       29.88     30.63 o 
   1  17   2        0.22      -31.45     31.45 o 
   2  17   2       27.11       -1.06     36.95 o 
   3  17   2       25.36       31.26     37.73 o 
   1   1   3     4775.14     5118.27     45.64 o 
   2   1   3     1374.58     1325.38     25.53 o 
   3   1   3     2416.61     2312.74     39.17 o 
   4   1   3      116.19      106.25      9.31 o 
   5   1   3      769.79      907.07     26.58 o 
   6   1   3     1594.44     1738.75     48.69 o 
   7   1   3       56.09       84.93     12.30 o 
   8   1   3        7.90        7.07      9.30 o 
   9   1   3     3680.99     3781.34     73.74 o 
  10   1   3       10.83      -11.11     11.11 o 
  11   1   3      141.08      147.91     19.39 o 
  12   1   3       48.54       40.58     14.92 o 
  13   1   3        0.63      -13.63     15.75 o 
  14   1   3       45.69       86.69     26.87 o 
  15   1   3       27.63       60.88     38.06 o 
   0   2   3       14.38       16.93      5.49 o 
   1   2   3      306.04      263.68      7.94 o 
   2   2   3       56.31       59.14      5.81 o 
   3   2   3      108.12       89.40      7.36 o 
   4   2   3     1415.23     1489.73     42.29 o 
   5   2   3      124.28      134.51     11.54 o 
   6   2   3      164.02      174.40     13.99 o 
   7   2   3      124.98      119.23     12.88 o 
   8   2   3        1.98       11.09      7.97 o 
   9   2   3      392.86      380.37     24.49 o 
  10   2   3        3.91        8.93     10.94 o 
  11   2   3      115.45      133.92     21.09 o 
  12   2   3       11.14       28.68     17.47 o 
  13   2   3       17.77       10.42     18.30 o 
  14   2   3        1.06      -23.64     23.64 o 
  15   2   3        1.04      -27.62     27.62 o 
   1   3   3     4022.55     4295.36     43.66 o 
   2   3   3     1545.56     1579.47     20.50 o 
   3   3   3      476.64      462.61     14.77 o 
   4   3   3     1591.66     1694.67     29.70 o 
   5   3   3        0.01       -0.05      5.62 o 
   6   3   3     1513.19     1602.06     38.02 o 
   7   3   3       55.64       56.15     10.93 o 
   8   3   3       40.56       41.64     11.38 o 
   9   3   3     1284.60     1272.67     37.19 o 
  10   3   3       39.23       16.99     13.42 o 
  11   3   3        0.11       21.33     15.77 o 
  12   3   3       52.45       51.43     23.77 o 
  13   3   3       28.04        9.17     31.03 o 
  14   3   3      386.87      553.66     50.83 o 
  15   3   3        8.33       49.60     29.47 o 
   0   4   3     2436.01     2345.68     47.06 o 
   1   4   3       76.78       62.56      7.20 o 
   2   4   3     1326.68     1311.90     27.69 o 
   3   4   3     2236.32     2183.12     35.16 o 
   4   4   3        0.52        2.47      4.54 o 
   5   4   3      298.66      309.43     13.81 o 
   6   4   3     1111.71     1095.99     31.70 o 
   7   4   3        0.01       -3.21      6.89 o 
   8   4   3       43.89       44.14     10.25 o 
   9   4   3      126.01      117.32     17.74 o 
  10   4   3      169.94      157.45     24.18 o 
  11   4   3      110.53      125.08     26.93 o 
  12   4   3       88.46      156.66     29.52 o 
  13   4   3        5.19       12.34     21.15 o 
  14   4   3        1.29        9.07     32.21 o 
   1   5   3     1409.35     1310.76     21.95 o 
   2   5   3      124.73      117.15      8.98 o 
   3   5   3     1101.23     1035.10     28.64 o 
   4   5   3      105.84       82.65     10.74 o 
   5   5   3      191.13      188.28     11.80 o 
   6   5   3     1308.79     1387.12     25.90 o 
   7   5   3        7.77       12.72      6.87 o 
   8   5   3      198.05      214.61     22.43 o 
   9   5   3     3019.33     3229.76     81.56 o 
  10   5   3      272.66      266.03     40.00 o 
  11   5   3      218.42      241.15     34.36 o 
  12   5   3       10.25      -19.24     19.31 o 
  13   5   3       23.19       24.20     24.24 o 
  14   5   3        2.79       -1.90     31.56 o 
   0   6   3     8178.02     8615.26    151.00 o 
   1   6   3      264.92      262.51     17.47 o 
   2   6   3     1895.22     1960.87     34.98 o 
   3   6   3     1200.40     1254.93     42.30 o 
   4   6   3     2777.25     2748.12     51.36 o 
   5   6   3      227.42      208.14     17.27 o 
   6   6   3        5.07       -7.14      7.14 o 
   7   6   3       71.06       68.65     13.21 o 
   8   6   3      906.33      869.99     45.27 o 
   9   6   3     2337.35     2490.84     85.37 o 
  10   6   3      427.00      418.94     44.10 o 
  11   6   3      302.50      363.68     43.46 o 
  12   6   3       26.21       36.31     25.11 o 
  13   6   3       95.95      101.46     32.82 o 
  14   6   3       46.70       59.49     45.76 o 
   1   7   3      175.17      167.79     13.13 o 
   2   7   3      468.78      451.04     20.64 o 
   3   7   3     1380.95     1354.07     34.89 o 
   4   7   3      213.06      255.01     18.50 o 
   5   7   3        0.85        5.03      8.19 o 
   6   7   3       21.68        6.18      9.99 o 
   7   7   3       40.88       49.77     13.79 o 
   8   7   3       13.62       24.00     12.08 o 
   9   7   3      199.02      233.40     25.94 o 
  10   7   3        2.30       13.57     19.91 o 
  11   7   3       34.78       10.03     19.96 o 
  12   7   3        9.01       12.36     21.53 o 
  13   7   3        1.56       -7.83     22.69 o 
  14   7   3      224.70      219.47     51.44 o 
   0   8   3     1393.45     1347.23     44.74 o 
   1   8   3        0.31       -5.86      6.93 o 
   2   8   3     1076.45     1110.63     32.88 o 
   3   8   3     1600.24     1653.33     36.61 o 
   4   8   3        5.40        9.50      9.43 o 
   5   8   3      282.11      265.23     24.61 o 
   6   8   3     1015.16      990.81     45.10 o 
   7   8   3       63.93       49.18     15.26 o 
   8   8   3        7.88        1.40     12.57 o 
   9   8   3      155.98      148.98     32.24 o 
  10   8   3      149.78      173.10     28.12 o 
  11   8   3      138.61      154.93     31.57 o 
  12   8   3       55.60       57.64     24.46 o 
  13   8   3        9.49        5.46     27.00 o 
   1   9   3       15.64       27.50      9.68 o 
   2   9   3        1.18        1.38      9.15 o 
   3   9   3      257.25      230.61     19.16 o 
   4   9   3        9.29        7.84     11.37 o 
   5   9   3       44.23       44.29     13.28 o 
   6   9   3       50.49       46.12     14.97 o 
   7   9   3        5.14       11.05     12.47 o 
   8   9   3      276.05      281.05     28.86 o 
   9   9   3     1265.74     1337.13     53.99 o 
  10   9   3      113.64      154.25     28.15 o 
  11   9   3      312.41      139.12     77.75 o 
  12   9   3       63.62       39.81     25.30 o 
  13   9   3        6.26        9.26     29.61 o 
   0  10   3      789.46      831.17     42.43 o 
   1  10   3        2.41       -9.85      9.85 o 
   2  10   3       17.30       18.79     15.32 o 
   3  10   3      317.33      270.97     29.48 o 
   4  10   3     1005.43     1039.53     43.45 o 
   5  10   3      173.38      150.69     23.90 o 
   6  10   3      110.35       85.06     18.76 o 
   7  10   3      282.88      283.41     28.52 o 
   8  10   3      230.11      278.74     29.16 o 
   9  10   3      746.66      873.65     45.95 o 
  10  10   3      123.22      100.54     24.97 o 
  11  10   3      293.26      120.62     99.16 o 
  12  10   3        4.19       -2.15     26.28 o 
   1  11   3        2.69      -16.97     16.97 o 
   2  11   3      517.36      517.48     34.65 o 
   3  11   3     1154.63     1234.00     47.99 o 
   4  11   3      475.25      461.16     35.79 o 
   5  11   3       49.62       35.35     15.59 o 
   6  11   3       49.13       50.42     15.71 o 
   7  11   3       61.22       50.34     18.02 o 
   8  11   3        4.47       17.33     16.48 o 
   9  11   3        1.18       15.00     16.89 o 
  10  11   3       43.28      -12.06     18.26 o 
  11  11   3       10.96       20.68     24.33 o 
   0  12   3       28.28       64.23     45.89 o 
   1  12   3       24.08        3.73     22.01 o 
   2  12   3      938.12      924.01     51.21 o 
   3  12   3      417.80      411.95     35.33 o 
   4  12   3        5.19       -9.31     14.84 o 
   5  12   3      122.50      115.53     21.15 o 
   6  12   3      110.37      117.41     22.09 o 
   7  12   3      238.71      218.07     28.36 o 
   8  12   3        9.95      -15.31     17.37 o 
   9  12   3      105.67       41.72     32.79 o 
  10  12   3       67.89       19.55     28.63 o 
  11  12   3       44.78       50.54     29.76 o 
   1  13   3        1.59      -13.80     21.11 o 
   2  13   3      356.93      306.54     41.79 o 
   3  13   3        0.89        5.95     17.98 o 
   4  13   3        1.17       22.94     17.26 o 
   5  13   3        4.18       -8.34     16.17 o 
   6  13   3        5.24        3.36     17.86 o 
   7  13   3        0.86       25.23     18.99 o 
   8  13   3      172.13       59.65     27.10 o 
   9  13   3      251.87      172.68     78.41 o 
  10  13   3       53.87       68.23     44.23 o 
   0  14   3      450.93      497.53     77.81 o 
   1  14   3       27.84        1.08     23.89 o 
   2  14   3       23.60       30.67     26.68 o 
   3  14   3      104.35       98.97     32.45 o 
   4  14   3      166.85      156.61     31.41 o 
   5  14   3       27.71        9.87     20.21 o 
   6  14   3        4.11       -7.77     17.94 o 
   7  14   3      116.72       77.79     25.69 o 
   8  14   3      209.20      227.49     95.37 o 
   9  14   3      154.94      111.62     50.63 o 
   1  15   3       41.47       42.11     35.07 o 
   2  15   3       47.85       86.20     30.92 o 
   3  15   3      149.55      111.19     48.31 o 
   4  15   3       22.96       20.83     24.64 o 
   5  15   3        1.40      -11.23     28.35 o 
   6  15   3        0.06       17.45     24.10 o 
   7  15   3       37.10       40.20     26.81 o 
   0  16   3        3.13        5.35     52.37 o 
   1  16   3       55.09       54.80     35.84 o 
   2  16   3      402.65      292.85     53.19 o 
   3  16   3      113.14       47.92     35.21 o 
   4  16   3        0.04        4.61     29.01 o 
   5  16   3       17.62        8.66     31.25 o 
   1  17   3        1.57        8.69     38.72 o 
   2  17   3      219.85      231.66     51.17 o 
   0   0   4    30072.62    28529.79    367.24 o 
   1   0   4      345.21      253.40     14.27 o 
   2   0   4     3868.34     3874.46     58.04 o 
   3   0   4       86.70      108.96     12.43 o 
   4   0   4        3.18       -1.92      7.74 o 
   5   0   4     3129.72     3150.02     65.10 o 
   6   0   4     4754.01     4967.16     91.84 o 
   7   0   4      163.61      170.40     20.83 o 
   8   0   4        0.71       -0.15     10.33 o 
   9   0   4     4355.21     4439.70     99.98 o 
  10   0   4       20.48       71.52     18.82 o 
  11   0   4     2242.71     2295.22    140.90 o 
  12   0   4        0.00        9.98     20.45 o 
  13   0   4       23.35       17.96     22.89 o 
  14   0   4       22.37       95.41     34.20 o 
  15   0   4       28.54       18.80     33.29 o 
   1   1   4    11308.24    11365.16     92.26 o 
   2   1   4     4887.11     5044.80     49.73 o 
   3   1   4     8929.59     9513.44     89.29 o 
   4   1   4       16.72       19.89      5.99 o 
   5   1   4      404.86      441.31     16.91 o 
   6   1   4     1353.78     1476.37     36.10 o 
   7   1   4      486.44      466.59     25.42 o 
   8   1   4     1945.73     2015.33     48.70 o 
   9   1   4     2239.38     2122.95     47.39 o 
  10   1   4      236.90      225.82     19.27 o 
  11   1   4       17.86       -1.67     11.36 o 
  12   1   4      225.26      308.42     25.70 o 
  13   1   4       13.89       17.07     17.04 o 
  14   1   4      191.80      193.26     33.41 o 
  15   1   4       54.70      108.71     44.12 o 
   0   2   4    26060.60    26009.24    264.56 o 
   1   2   4     7483.83     8023.81     63.11 o 
   2   2   4     8032.67     7533.12     64.68 o 
   3   2   4     1490.66     1636.80     25.09 o 
   4   2   4       47.67       78.59      8.97 o 
   5   2   4     1466.26     1600.51     36.06 o 
   6   2   4      248.12      256.12     22.04 o 
   7   2   4     2191.51     2440.23     47.11 o 
   8   2   4      202.78      169.30     16.14 o 
   9   2   4      456.20      534.16     25.74 o 
  10   2   4     3054.57     3355.49     71.19 o 
  11   2   4      717.20      767.73     50.61 o 
  12   2   4      968.63     1017.45     42.69 o 
  13   2   4        3.22      -19.35     19.35 o 
  14   2   4      242.46      326.87     45.51 o 
  15   2   4      146.54      207.56     45.24 o 
   1   3   4     3382.64     3328.61     33.88 o 
   2   3   4        6.33        4.79      3.64 o 
   3   3   4     9208.96     9505.24     91.74 o 
   4   3   4      292.08      284.84     13.09 o 
   5   3   4      427.66      469.97     17.12 o 
   6   3   4       85.24      104.33     11.96 o 
   7   3   4      238.49      295.26     19.68 o 
   8   3   4      392.69      415.24     24.57 o 
   9   3   4     2890.98     2913.35     64.12 o 
  10   3   4      580.69      529.43     31.09 o 
  11   3   4      178.23      189.07     33.54 o 
  12   3   4       23.78       87.11     22.18 o 
  13   3   4       17.45       11.87     22.59 o 
  14   3   4       84.45       79.53     39.08 o 
  15   3   4       21.81       39.55     29.11 o 
   0   4   4     1678.38     1664.74     37.75 o 
   1   4   4     1600.41     1619.19     23.51 o 
   2   4   4        5.34       -0.22      3.66 o 
   3   4   4       29.02       18.65      5.97 o 
   4   4   4       39.00       46.15      7.35 o 
   5   4   4     2762.61     2752.74     48.44 o 
   6   4   4     3920.62     4062.42     55.05 o 
   7   4   4       59.52       60.12     10.05 o 
   8   4   4      136.24      113.37     14.36 o 
   9   4   4     3101.35     3307.76     71.47 o 
  10   4   4      270.88      293.68     30.35 o 
  11   4   4     1195.97     1295.09     56.17 o 
  12   4   4        0.12       10.79     30.26 o 
  13   4   4       20.60       43.69     22.11 o 
  14   4   4       38.52       73.77     25.92 o 
   1   5   4     5299.88     5212.09     56.46 o 
   2   5   4      836.26      804.58     27.45 o 
   3   5   4     2045.57     2114.41     48.38 o 
   4   5   4      786.13      747.81     27.62 o 
   5   5   4      910.25      915.38     25.74 o 
   6   5   4      538.23      589.46     21.86 o 
   7   5   4       12.70        2.98      7.31 o 
   8   5   4     2285.79     2386.42     65.44 o 
   9   5   4      988.66     1052.02     48.69 o 
  10   5   4      317.60      276.34     35.16 o 
  11   5   4       18.44        2.83     18.25 o 
  12   5   4       13.62       -1.31     18.50 o 
  13   5   4       10.11        3.63     26.08 o 
  14   5   4       17.44      -22.47     22.47 o 
   0   6   4     5618.86     5691.85    118.86 o 
   1   6   4      422.40      452.40     16.23 o 
   2   6   4     1894.60     1858.82     33.86 o 
   3   6   4       83.31       83.25     11.53 o 
   4   6   4       21.59        9.20      7.61 o 
   5   6   4      148.37      154.79     15.52 o 
   6   6   4      191.67      170.83     14.76 o 
   7   6   4      685.95      644.91     28.03 o 
   8   6   4      206.20      182.80     21.23 o 
   9   6   4       16.75        1.35     14.30 o 
  10   6   4     1206.84     1222.85     62.82 o 
  11   6   4      570.35      553.70     50.56 o 
  12   6   4      445.02      516.39     52.56 o 
  13   6   4        2.47      -28.29     29.97 o 
  14   6   4      107.07      108.10     36.88 o 
   1   7   4       26.10       35.17      7.16 o 
   2   7   4       39.90       23.13      7.32 o 
   3   7   4      436.67      441.99     20.81 o 
   4   7   4        3.83       -1.86      7.51 o 
   5   7   4        1.11       -7.35      7.35 o 
   6   7   4      132.93      140.59     16.08 o 
   7   7   4        4.65       -9.66      9.66 o 
   8   7   4        0.02       -0.19     11.47 o 
   9   7   4     1626.69     1729.97     57.96 o 
  10   7   4      162.66      130.31     27.95 o 
  11   7   4      169.94      103.09     28.35 o 
  12   7   4       56.06       95.77     28.26 o 
  13   7   4        5.61       46.63     33.50 o 
   0   8   4     1666.12     1658.11     50.46 o 
   1   8   4      145.26      141.78     11.27 o 
   2   8   4      565.10      575.17     21.38 o 
   3   8   4       25.82       18.88      7.57 o 
   4   8   4      526.63      553.79     25.46 o 
   5   8   4      719.76      724.36     33.46 o 
   6   8   4      144.69      139.05     19.03 o 
   7   8   4      132.47      102.80     17.54 o 
   8   8   4      353.53      327.52     30.31 o 
   9   8   4      479.95      520.28     35.98 o 
  10   8   4       25.62        6.54     17.10 o 
  11   8   4      275.49      295.49     41.54 o 
  12   8   4        1.59       -7.91     21.50 o 
  13   8   4       43.60      -26.53     26.53 o 
   1   9   4      267.67      275.79     15.14 o 
   2   9   4      189.40      171.92     15.16 o 
   3   9   4       22.76       20.89     10.61 o 
   4   9   4        2.05       14.43     12.22 o 
   5   9   4      228.21      243.13     24.21 o 
   6   9   4      602.40      605.77     34.71 o 
   7   9   4       56.18       58.00     17.26 o 
   8   9   4     1382.49     1357.70     57.50 o 
   9   9   4      135.03      114.78     21.19 o 
  10   9   4        4.49       34.66     19.93 o 
  11   9   4        0.83      -11.54     28.87 o 
  12   9   4       85.82       28.31     34.32 o 
  13   9   4       10.99       17.53     31.86 o 
   0  10   4      186.11      190.38     32.24 o 
   1  10   4       10.68       18.37     12.46 o 
   2  10   4      210.02      209.80     20.52 o 
   3  10   4       26.72       24.29     13.05 o 
   4  10   4       32.97       26.85     14.81 o 
   5  10   4        6.92       12.65     13.89 o 
   6  10   4       14.46        9.48     13.51 o 
   7  10   4       67.55       59.52     17.66 o 
   8  10   4       74.67       70.28     19.40 o 
   9  10   4       55.90       68.16     22.57 o 
  10  10   4      188.60      135.67     28.40 o 
  11  10   4      346.12       82.40     67.99 o 
  12  10   4      121.02       11.89     31.57 o 
   1  11   4      140.77      150.56     31.13 o 
   2  11   4       64.75       69.29     18.83 o 
   3  11   4       19.79       42.11     15.19 o 
   4  11   4      240.49      246.29     27.16 o 
   5  11   4        1.79       -7.51     12.25 o 
   6  11   4       12.45       34.87     15.86 o 
   7  11   4       17.71       38.37     16.82 o 
   8  11   4       36.54       13.74     16.57 o 
   9  11   4      596.22      760.43     57.72 o 
  10  11   4       92.39       19.27     25.19 o 
  11  11   4      115.94       35.51     40.62 o 
   0  12   4        5.30       22.47     42.84 o 
   1  12   4       98.35       89.84     26.44 o 
   2  12   4        4.43      -14.93     18.18 o 
   3  12   4       89.34       98.63     20.96 o 
   4  12   4      325.62      357.36     33.43 o 
   5  12   4      113.45       97.47     24.37 o 
   6  12   4       12.64       14.73     15.10 o 
   7  12   4      263.87      262.72     31.89 o 
   8  12   4      199.65      220.58     29.67 o 
   9  12   4       87.78       76.24     34.19 o 
  10  12   4       67.29       47.16     26.45 o 
   1  13   4        4.42       24.07     23.40 o 
   2  13   4       77.96       62.31     22.35 o 
   3  13   4        2.28       -6.12     18.32 o 
   4  13   4       26.89       23.06     18.38 o 
   5  13   4      170.72      175.36     25.82 o 
   6  13   4       92.00       88.93     21.60 o 
   7  13   4      165.30      168.53     28.09 o 
   8  13   4      519.12      491.63    130.91 o 
   9  13   4       14.07        8.84     23.37 o 
  10  13   4        4.63      -20.12     26.89 o 
   0  14   4        1.40      -25.05     31.79 o 
   1  14   4       46.65       84.04     30.38 o 
   2  14   4       16.64       12.94     26.06 o 
   3  14   4       14.12      -10.24     23.17 o 
   4  14   4       10.91       -0.11     21.52 o 
   5  14   4        4.64        5.51     21.16 o 
   6  14   4        2.20        2.22     19.57 o 
   7  14   4       13.85       -1.33     21.12 o 
   8  14   4       71.08       65.97     39.83 o 
   1  15   4       68.46       81.86     33.72 o 
   2  15   4        2.60        3.42     27.82 o 
   3  15   4       83.41       74.19     30.81 o 
   4  15   4       55.90       21.79     27.44 o 
   5  15   4        6.63       18.80     27.79 o 
   6  15   4       22.23       11.37     26.94 o 
   7  15   4        1.43       19.83     27.82 o 
   0  16   4       24.39        4.60     49.56 o 
   1  16   4        1.26       22.65     33.16 o 
   2  16   4       22.43       46.01     34.46 o 
   3  16   4       33.81       17.00     33.10 o 
   4  16   4      108.12      125.30     39.45 o 
   5  16   4        0.08       16.28     31.07 o 
   1  17   4        0.49      -10.08     37.73 o 
   2  17   4       12.33        1.48     34.56 o 
   1   1   5     8520.24     8127.98     71.38 o 
   2   1   5      750.37      720.68     16.96 o 
   3   1   5     1840.88     1624.80     30.60 o 
   4   1   5     9830.97     9982.53     97.99 o 
   5   1   5    14417.31    16269.67    149.53 o 
   6   1   5      485.74      481.69     17.76 o 
   7   1   5       59.54       54.08      8.46 o 
   8   1   5        2.84       -3.11      7.07 o 
   9   1   5      200.77      206.37     17.14 o 
  10   1   5     3215.79     3178.65     59.47 o 
  11   1   5      117.15      119.50     17.59 o 
  12   1   5        7.65      -13.83     13.83 o 
  13   1   5        0.07      -14.21     16.66 o 
  14   1   5      218.01      310.42     45.07 o 
  15   1   5       12.80       -0.63     35.78 o 
   0   2   5     2365.85     2284.53     39.20 o 
   1   2   5     1331.05     1318.47     20.02 o 
   2   2   5       83.78       77.16      5.97 o 
   3   2   5       14.49        9.64      4.42 o 
   4   2   5      139.40      127.69      9.98 o 
   5   2   5       10.97        1.29      6.76 o 
   6   2   5       52.00       41.82      9.39 o 
   7   2   5       78.70       62.06     11.03 o 
   8   2   5       66.21       71.93     12.33 o 
   9   2   5      264.14      235.14     22.08 o 
  10   2   5      100.99      110.67     16.64 o 
  11   2   5       55.96       60.82     15.09 o 
  12   2   5       96.64       74.93     20.62 o 
  13   2   5        3.24       46.74     22.50 o 
  14   2   5        0.07        8.92     26.25 o 
  15   2   5       21.81       29.86     40.79 o 
   1   3   5     5403.39     5212.35     50.93 o 
   2   3   5        2.33       -1.34      3.33 o 
   3   3   5     2156.08     1950.17     29.24 o 
   4   3   5     3993.93     3995.67     54.05 o 
   5   3   5    12001.54    13399.46    129.90 o 
   6   3   5      701.41      672.59     25.21 o 
   7   3   5      245.41      223.34     18.27 o 
   8   3   5        9.84       -0.81      8.91 o 
   9   3   5      520.98      472.65     29.73 o 
  10   3   5     3156.39     3287.07     67.60 o 
  11   3   5      279.33      292.03     29.72 o 
  12   3   5       14.40       19.71     19.15 o 
  13   3   5       19.14       60.06     26.71 o 
  14   3   5       96.43      102.57     28.02 o 
   0   4   5      436.75      387.18     26.49 o 
   1   4   5       22.67       15.77      4.69 o 
   2   4   5       10.68        8.74      4.18 o 
   3   4   5      106.71      113.89      9.23 o 
   4   4   5      151.74      147.45     10.48 o 
   5   4   5       95.35       91.69      9.36 o 
   6   4   5      297.66      298.84     23.83 o 
   7   4   5      564.18      553.63     23.56 o 
   8   4   5      831.33      805.62     37.29 o 
   9   4   5       23.18        5.89     11.75 o 
  10   4   5        3.13      -15.31     15.31 o 
  11   4   5       67.51       57.84     20.84 o 
  12   4   5       45.64       58.25     22.09 o 
  13   4   5        1.65       10.83     21.23 o 
  14   4   5        3.70       17.38     23.91 o 
   1   5   5      365.98      320.00     11.88 o 
   2   5   5      686.71      667.32     20.29 o 
   3   5   5     3452.95     3332.81     55.14 o 
   4   5   5     3284.53     3237.14     50.62 o 
   5   5   5     1236.68     1324.51     27.78 o 
   6   5   5       48.16       32.58      7.57 o 
   7   5   5        0.53        6.29      7.16 o 
   8   5   5      108.20       82.94     14.29 o 
   9   5   5       42.04       27.96     15.58 o 
  10   5   5     1589.03     1535.89     68.36 o 
  11   5   5       77.79       92.67     28.67 o 
  12   5   5       37.27       34.32     27.62 o 
  13   5   5       56.69        2.71     19.31 o 
  14   5   5       78.49       13.53     33.50 o 
   0   6   5     1790.21     1722.69     35.58 o 
   1   6   5      257.17      237.08     11.89 o 
   2   6   5        0.62        0.74      5.06 o 
   3   6   5      640.72      683.10     19.70 o 
   4   6   5      502.24      469.92     22.19 o 
   5   6   5       76.32       57.30     10.52 o 
   6   6   5       29.29       19.74      8.45 o 
   7   6   5      189.97      208.94     19.08 o 
   8   6   5      468.25      461.02     27.33 o 
   9   6   5       20.77       27.26     18.18 o 
  10   6   5      620.03      776.07     51.52 o 
  11   6   5       76.26       83.70     24.02 o 
  12   6   5      304.27      410.20     54.94 o 
  13   6   5        2.43       -5.88     23.11 o 
  14   6   5       10.88       11.17     27.23 o 
   1   7   5     1617.77     1594.04     32.50 o 
   2   7   5      321.13      307.34     17.47 o 
   3   7   5       60.29       65.37      8.78 o 
   4   7   5      329.27      320.47     20.71 o 
   5   7   5     6328.62     6697.98     97.15 o 
   6   7   5        5.18        4.26      9.23 o 
   7   7   5        7.70       -0.31     10.72 o 
   8   7   5        0.05       16.82     11.60 o 
   9   7   5      822.14      851.38     41.18 o 
  10   7   5      779.17      768.24     53.36 o 
  11   7   5      924.40     1053.95     63.52 o 
  12   7   5       14.40       27.37     29.07 o 
  13   7   5       12.51       19.82     27.25 o 
   0   8   5      218.64      213.91     17.57 o 
   1   8   5        9.94       13.48      7.29 o 
   2   8   5        7.70       10.86      7.37 o 
   3   8   5       22.33       19.46      7.86 o 
   4   8   5        0.28        3.88      8.91 o 
   5   8   5      100.54       94.63     20.34 o 
   6   8   5      253.75      265.69     24.99 o 
   7   8   5      238.70      253.77     25.91 o 
   8   8   5     1066.30     1052.02     47.35 o 
   9   8   5        6.74        6.04     14.04 o 
  10   8   5       17.99       10.04     16.85 o 
  11   8   5       70.20       80.14     31.67 o 
  12   8   5       94.68       30.08     31.34 o 
  13   8   5        3.43        9.29     27.27 o 
   1   9   5        0.68       -0.14      7.18 o 
   2   9   5       31.86       46.03     10.00 o 
   3   9   5      213.47      185.91     18.61 o 
   4   9   5      797.16      803.52     57.68 o 
   5   9   5       99.96      122.90     19.42 o 
   6   9   5        2.67        8.36     12.65 o 
   7   9   5      264.04      273.26     30.18 o 
   8   9   5      178.26      212.87     25.66 o 
   9   9   5       73.07       58.16     20.42 o 
  10   9   5      309.90      328.75     37.93 o 
  11   9   5       16.56       -0.08     20.81 o 
  12   9   5       19.75       21.93     25.33 o 
   0  10   5      805.40      778.85     36.85 o 
   1  10   5      137.27      123.36     17.12 o 
   2  10   5       70.44       72.12     14.57 o 
   3  10   5      146.99      130.80     19.94 o 
   4  10   5       67.92       71.42     17.64 o 
   5  10   5        4.00        9.36     13.45 o 
   6  10   5        3.90        7.82     13.80 o 
   7  10   5        3.16        3.47     13.32 o 
   8  10   5       89.60      100.00     20.64 o 
   9  10   5       79.36       90.31     24.60 o 
  10  10   5      247.36      145.08     72.29 o 
  11  10   5      197.44       47.76     50.49 o 
  12  10   5      153.61      110.42     82.87 o 
   1  11   5       44.78       45.90     16.45 o 
   2  11   5       61.39       58.52     21.33 o 
   3  11   5        8.11        0.95     13.26 o 
   4  11   5        6.92      -14.67     14.67 o 
   5  11   5      442.27      457.34     35.13 o 
   6  11   5       65.89       56.71     18.16 o 
   7  11   5        1.47       23.11     15.54 o 
   8  11   5        5.08       -6.50     17.46 o 
   9  11   5      262.62      223.96     45.29 o 
  10  11   5       44.35       21.40     20.55 o 
  11  11   5      268.61      149.86     84.09 o 
   0  12   5       24.42       -1.99     36.25 o 
   1  12   5        0.20      -18.19     18.19 o 
   2  12   5        3.64       22.92     18.74 o 
   3  12   5        0.01      -10.70     14.51 o 
   4  12   5       78.33       81.46     19.18 o 
   5  12   5       16.07       -0.04     14.84 o 
   6  12   5       67.58       72.32     19.87 o 
   7  12   5       32.22       22.37     17.94 o 
   8  12   5      473.19      481.77     53.68 o 
   9  12   5        8.12        1.63     27.16 o 
  10  12   5       19.48      -22.17     22.17 o 
   1  13   5       12.71       14.85     21.62 o 
   2  13   5       21.82       10.36     18.86 o 
   3  13   5       16.07       33.70     20.60 o 
   4  13   5      155.43      182.92     29.79 o 
   5  13   5       26.54       15.27     17.10 o 
   6  13   5        0.81       20.27     17.97 o 
   7  13   5      225.98      235.75     35.55 o 
   8  13   5      100.24       85.30     39.60 o 
   9  13   5       52.47       17.37     25.59 o 
   0  14   5       44.89       37.41     70.79 o 
   1  14   5        9.21       30.12     27.61 o 
   2  14   5        5.23       19.40     28.80 o 
   3  14   5      150.33      162.40     47.97 o 
   4  14   5        1.60      -15.66     27.71 o 
   5  14   5       15.04       15.19     21.59 o 
   6  14   5       10.86       15.54     25.38 o 
   7  14   5       13.15       51.63     25.35 o 
   8  14   5       23.40       11.17     25.26 o 
   1  15   5        3.97       14.83     29.92 o 
   2  15   5       14.06       10.79     28.87 o 
   3  15   5       30.29       16.49     25.45 o 
   4  15   5        0.01        3.08     25.51 o 
   5  15   5       75.27      141.35     40.89 o 
   6  15   5       94.48       56.46     33.08 o 
   7  15   5       10.81       30.91     36.11 o 
   0  16   5        0.27      -47.13     47.13 o 
   1  16   5       13.20       27.10     35.87 o 
   2  16   5       12.19       -4.67     31.49 o 
   3  16   5       22.31        6.72     31.88 o 
   4  16   5       59.73       23.71     32.05 o 
   5  16   5       10.28       12.61     34.14 o 
   1  17   5        0.13       30.28     37.01 o 
   0   0   6     6838.54     6651.69    137.14 o 
   1   0   6     9591.13    10053.56    130.29 o 
   2   0   6      608.42      570.57     18.73 o 
   4   0   6        0.44       13.60      7.90 o 
   5   0   6     1778.54     1673.27     76.63 o 
   6   0   6       15.06       17.08      8.89 o 
   7   0   6     1122.73     1153.96     57.93 o 
   8   0   6     5171.78     5116.76    106.05 o 
   9   0   6      703.91      742.32     57.92 o 
  10   0   6      129.07       47.39     19.38 o 
  11   0   6      448.71      517.13     45.18 o 
  12   0   6       79.87       26.05     21.33 o 
  13   0   6       10.29      -13.05     20.35 o 
  14   0   6       24.66        7.06     40.89 o 
  15   0   6       31.58       62.99     90.58 o 
   1   1   6     1293.01     1156.63     20.84 o 
   2   1   6      199.18      237.52     11.41 o 
   3   1   6     1708.31     1828.91     34.37 o 
   4   1   6      503.95      516.17     17.42 o 
   5   1   6     3801.15     3984.25     55.08 o 
   6   1   6     1440.31     1402.74     31.95 o 
   7   1   6       53.27       55.52     10.10 o 
   8   1   6        1.92        1.30      7.84 o 
   9   1   6     1006.83      904.94     29.62 o 
  10   1   6     1901.03     1821.76     44.62 o 
  11   1   6      793.49      843.68     47.57 o 
  12   1   6       46.34       87.30     18.68 o 
  13   1   6       62.88       94.24     24.42 o 
  14   1   6        1.10      -12.21     27.38 o 
  15   1   6       42.28      138.45     44.25 o 
   0   2   6     8594.71     8444.31    103.27 o 
   1   2   6     2325.50     2049.27     27.31 o 
   2   2   6     2816.75     3028.50     34.66 o 
   3   2   6     2954.47     2815.86     34.71 o 
   4   2   6    10779.79    11255.08    110.86 o 
   5   2   6     2390.62     2670.82     43.45 o 
   6   2   6     2521.38     2624.81     45.54 o 
   7   2   6      541.72      576.41     22.44 o 
   8   2   6      524.98      512.84     23.16 o 
   9   2   6     4312.05     4782.60     75.58 o 
  10   2   6        0.99      -10.15     10.15 o 
  11   2   6      154.80      149.60     20.97 o 
  12   2   6      133.45       98.90     23.38 o 
  13   2   6       36.26       28.04     22.86 o 
  14   2   6      174.14      294.29     39.73 o 
   1   3   6       23.58       16.16      4.82 o 
   2   3   6       31.37       23.10      4.55 o 
   3   3   6       10.33        0.00      4.18 o 
   4   3   6     4742.92     5126.08     55.98 o 
   5   3   6     1418.41     1471.45     30.43 o 
   6   3   6      129.37      124.10     12.26 o 
   7   3   6       44.84       50.64     10.05 o 
   8   3   6      125.70      120.97     14.32 o 
   9   3   6      234.36      229.86     19.85 o 
  10   3   6     2076.07     2043.59     50.01 o 
  11   3   6      614.27      701.87     44.48 o 
  12   3   6        5.26      -15.70     21.11 o 
  13   3   6        6.52        5.19     30.71 o 
  14   3   6        1.19      -18.38     21.47 o 
   0   4   6     8045.21     8005.89    129.39 o 
   1   4   6      254.41      222.51     10.76 o 
   2   4   6        0.13        2.95      4.31 o 
   3   4   6      330.54      346.57     13.66 o 
   4   4   6        0.02       -0.38      4.76 o 
   5   4   6     1054.37     1039.50     24.59 o 
   6   4   6       69.96       68.62     10.40 o 
   7   4   6        2.47       14.89      9.21 o 
   8   4   6     2543.20     2662.58     67.26 o 
   9   4   6       23.62       42.67     13.60 o 
  10   4   6      154.54      119.98     21.18 o 
  11   4   6      161.20      141.88     21.56 o 
  12   4   6      116.71      126.42     25.92 o 
  13   4   6        5.07      -18.91     19.26 o 
  14   4   6        0.70       -2.48     23.59 o 
   1   5   6      291.04      292.78     12.44 o 
   2   5   6      704.41      714.79     18.75 o 
   3   5   6      504.45      509.58     14.55 o 
   4   5   6       11.16       18.10      6.56 o 
   5   5   6     3940.68     4140.39     54.71 o 
   6   5   6      675.74      742.88     22.39 o 
   7   5   6       24.85       18.24     10.60 o 
   8   5   6      138.88      141.24     16.86 o 
   9   5   6     1428.60     1333.13     58.01 o 
  10   5   6      454.30      409.17     33.88 o 
  11   5   6      738.94      790.59     43.76 o 
  12   5   6        3.03       20.00     21.57 o 
  13   5   6        0.00        9.13     25.27 o 
  14   5   6        0.01      -14.30     30.28 o 
   0   6   6     1562.63     1476.95     38.66 o 
   1   6   6      195.22      170.94     10.50 o 
   2   6   6      506.91      460.69     15.64 o 
   3   6   6      151.43      122.84     10.21 o 
   4   6   6     2660.15     2652.80     52.79 o 
   5   6   6      866.21      894.24     30.81 o 
   6   6   6     1275.41     1316.16     34.70 o 
   7   6   6      407.59      395.77     21.94 o 
   8   6   6      434.72      467.05     27.61 o 
   9   6   6     1432.70     1577.13     68.14 o 
  10   6   6        7.53       12.36     19.21 o 
  11   6   6      111.71      132.66     29.51 o 
  12   6   6       70.85       47.05     22.52 o 
  13   6   6       32.97        5.74     20.14 o 
  14   6   6      107.53       58.95     40.63 o 
   1   7   6      101.16       93.56      9.03 o 
   2   7   6      784.73      835.89     20.26 o 
   3   7   6       79.00       80.98     10.43 o 
   4   7   6     1492.74     1598.72     67.32 o 
   5   7   6      157.69      153.80     18.17 o 
   6   7   6       26.55       31.61     11.20 o 
   7   7   6       46.42       56.92     13.05 o 
   8   7   6      136.59      126.50     19.59 o 
   9   7   6       69.84       71.11     19.10 o 
  10   7   6     1469.69     1728.96     87.99 o 
  11   7   6        8.57       -1.29     19.21 o 
  12   7   6       21.16       -0.34     22.10 o 
  13   7   6       38.95       21.15     26.87 o 
   0   8   6      493.81      453.00     26.65 o 
   1   8   6      219.52      200.17     13.24 o 
   2   8   6      106.52      103.78      9.75 o 
   3   8   6       41.67       39.47     10.91 o 
   4   8   6        0.16       -8.02      8.02 o 
   5   8   6      740.06      749.39     30.92 o 
   6   8   6        8.58        8.68     11.45 o 
   7   8   6        5.49        4.87     11.34 o 
   8   8   6     1548.69     1653.16     95.61 o 
   9   8   6       46.48       18.67     16.99 o 
  10   8   6        1.63       33.22     18.90 o 
  11   8   6      125.36       82.14     32.33 o 
  12   8   6      123.82       61.59     45.34 o 
  13   8   6       11.55       13.75     24.98 o 
   1   9   6      322.23      350.24     16.35 o 
   2   9   6       50.20       51.89      9.87 o 
   3   9   6      776.29      782.45     31.83 o 
   4   9   6      193.09      211.18     20.44 o 
   5   9   6      212.45      216.70     24.15 o 
   6   9   6      545.67      552.77     35.57 o 
   7   9   6       28.69       35.84     15.72 o 
   8   9   6      104.83      124.76     24.15 o 
   9   9   6      459.49      532.91     43.89 o 
  10   9   6      150.31      146.86     28.44 o 
  11   9   6       22.84       18.28     23.99 o 
  12   9   6        5.99      -12.47     22.92 o 
   0  10   6      275.51      264.63     20.72 o 
   1  10   6       79.71       83.75     12.30 o 
   2  10   6       77.70       66.17     13.12 o 
   3  10   6       41.05       29.57     15.13 o 
   4  10   6      348.34      335.67     29.31 o 
   5  10   6      270.45      275.83     28.15 o 
   6  10   6      389.04      399.37     39.39 o 
   7  10   6       81.49       45.34     16.28 o 
   8  10   6      312.11      314.07     34.95 o 
   9  10   6      287.36      251.06     36.03 o 
  10  10   6       13.78       -0.30     19.99 o 
  11  10   6       69.14       16.39     29.44 o 
  12  10   6       38.20      -21.39     23.93 o 
   1  11   6      297.88      280.69     27.62 o 
   2  11   6      165.75      174.16     19.97 o 
   3  11   6       33.48       27.08     18.35 o 
   4  11   6      332.25      321.79     30.92 o 
   5  11   6      106.50      113.92     22.29 o 
   6  11   6      188.05      175.37     24.80 o 
   7  11   6       11.74        6.69     17.74 o 
   8  11   6       25.49      -11.81     19.22 o 
   9  11   6      167.99      125.11     42.38 o 
  10  11   6      450.99      102.18    134.12 o 
  11  11   6       87.24       61.41     24.25 o 
   0  12   6       58.02       70.26     27.86 o 
   1  12   6      131.79      152.78     27.45 o 
   2  12   6        0.70        1.76     18.72 o 
   3  12   6        1.87      -13.46     17.12 o 
   4  12   6        0.41       -4.12     14.36 o 
   5  12   6      128.72      135.29     22.95 o 
   6  12   6        3.05       -4.38     15.26 o 
   7  12   6      219.45      217.66     32.71 o 
   8  12   6      240.06      180.79     46.78 o 
   9  12   6       22.44       19.29     21.31 o 
  10  12   6        8.03       47.66     30.66 o 
   1  13   6       90.48      105.54     32.09 o 
   2  13   6       98.22      111.24     26.37 o 
   3  13   6       84.28       69.39     24.12 o 
   4  13   6        9.32      -10.51     17.48 o 
   5  13   6       46.02       64.70     22.62 o 
   6  13   6      158.05      125.65     25.45 o 
   7  13   6       11.10        7.46     21.67 o 
   8  13   6        6.14       -8.32     25.54 o 
   9  13   6      158.85      128.41     42.34 o 
   0  14   6       34.22      -22.64     37.45 o 
   1  14   6       72.56      105.21     37.78 o 
   2  14   6        2.74        6.09     31.23 o 
   3  14   6       44.52       67.83     29.92 o 
   4  14   6       54.13       37.65     21.68 o 
   5  14   6       52.68       36.49     23.72 o 
   6  14   6      162.68      102.61     46.66 o 
   7  14   6        8.71      -24.89     26.35 o 
   8  14   6       77.29       99.87     28.58 o 
   1  15   6      117.96      142.62     38.96 o 
   2  15   6       18.75       -6.11     26.54 o 
   3  15   6      101.80       68.33     29.80 o 
   4  15   6       13.86      -15.99     25.62 o 
   5  15   6       51.83       83.84     29.22 o 
   6  15   6       62.75       43.67     32.99 o 
   7  15   6        0.00       -1.45     32.66 o 
   0  16   6       24.28       13.09     49.83 o 
   1  16   6        2.30        8.92     33.87 o 
   2  16   6       16.80        4.88     33.77 o 
   3  16   6       13.69      -14.25     31.26 o 
   4  16   6        0.12       -5.29     31.14 o 
   5  16   6       31.65        6.47     39.63 o 
   1   1   7     2725.16     2865.53     37.16 o 
   2   1   7     2013.61     1964.15     35.47 o 
   3   1   7      688.34      688.07     20.04 o 
   4   1   7     2295.09     2546.57     39.92 o 
   5   1   7     1222.14     1275.65     30.99 o 
   6   1   7      122.60      115.89     11.56 o 
   7   1   7      698.05      773.11     36.42 o 
   8   1   7       18.14        0.16      8.20 o 
   9   1   7      151.38      142.25     16.69 o 
  10   1   7      319.06      231.36     22.94 o 
  11   1   7      121.05      158.88     21.15 o 
  12   1   7       14.83       19.32     15.77 o 
  13   1   7        9.45       18.30     21.99 o 
  14   1   7       30.97       74.23     32.15 o 
   0   2   7     4905.02     4933.95     81.27 o 
   1   2   7      735.15      745.29     16.42 o 
   2   2   7       36.12       41.24      5.48 o 
   3   2   7       81.29       60.65      8.16 o 
   4   2   7       28.84       33.56      7.66 o 
   5   2   7     1040.20     1006.47     26.52 o 
   6   2   7      138.38      140.33     12.93 o 
   7   2   7        0.27       -6.66      6.66 o 
   8   2   7        7.67       14.27      9.26 o 
   9   2   7       75.38       68.37     13.36 o 
  10   2   7       79.94       56.63     15.24 o 
  11   2   7       76.95       76.87     17.80 o 
  12   2   7        0.35       16.25     17.95 o 
  13   2   7       33.63        9.05     21.06 o 
  14   2   7        0.00       -2.90     22.94 o 
   1   3   7     3420.87     3499.72     41.30 o 
   2   3   7     1598.61     1537.89     25.27 o 
   3   3   7      650.96      624.17     16.69 o 
   4   3   7     3337.71     3644.62     45.20 o 
   5   3   7      435.22      440.12     20.16 o 
   6   3   7      684.81      646.32     22.89 o 
   7   3   7      574.68      532.39     29.42 o 
   8   3   7        3.73        0.70      8.77 o 
   9   3   7      424.90      381.88     23.57 o 
  10   3   7     1433.45     1415.96     59.94 o 
  11   3   7       38.35       40.94     19.84 o 
  12   3   7       92.38       61.48     22.55 o 
  13   3   7        3.40      -16.32     23.86 o 
  14   3   7        0.01       42.80     28.42 o 
   0   4   7      982.86      973.86     31.53 o 
   1   4   7      722.45      656.70     17.71 o 
   2   4   7        0.34       -2.54      5.35 o 
   3   4   7     1498.54     1490.17     26.11 o 
   4   4   7      226.94      222.83     11.98 o 
   5   4   7       93.42       96.63      9.38 o 
   6   4   7      372.28      393.11     18.72 o 
   7   4   7       38.98       40.07      9.93 o 
   8   4   7        8.74        8.89      9.21 o 
   9   4   7      156.64      190.00     20.78 o 
  10   4   7       83.48       75.39     17.63 o 
  11   4   7        2.17       26.50     19.57 o 
  12   4   7       70.61       98.88     27.37 o 
  13   4   7        7.74        1.05     22.04 o 
  14   4   7       17.78       25.04     26.93 o 
   1   5   7      321.45      348.09     15.20 o 
   2   5   7      141.16      141.03      9.67 o 
   3   5   7     2058.72     2083.95     31.64 o 
   4   5   7     2224.03     2426.72     35.65 o 
   5   5   7     1572.38     1681.31     30.37 o 
   6   5   7      311.76      326.25     16.19 o 
   7   5   7      283.56      276.64     26.65 o 
   8   5   7       39.87       44.32     12.86 o 
   9   5   7        0.48       15.26     12.68 o 
  10   5   7       78.65       80.59     17.72 o 
  11   5   7       77.36       90.69     24.26 o 
  12   5   7        2.59      -19.95     19.95 o 
  13   5   7        0.13       11.29     18.42 o 
  14   5   7        0.01       17.56     27.34 o 
   0   6   7     2024.80     1973.23     46.45 o 
   1   6   7     1042.75     1062.91     23.86 o 
   2   6   7     1448.09     1436.70     25.91 o 
   3   6   7       38.75       41.68      6.31 o 
   4   6   7       70.41       56.14     10.26 o 
   5   6   7     2940.83     2898.31     53.26 o 
   6   6   7        0.03       -3.32      6.94 o 
   7   6   7        7.55        4.36      8.31 o 
   8   6   7      404.67      398.43     29.90 o 
   9   6   7      426.53      409.77     38.35 o 
  10   6   7        2.82      -14.11     14.11 o 
  11   6   7      287.30      267.81     35.90 o 
  12   6   7        4.56        5.62     20.84 o 
  13   6   7      125.85       13.91     29.37 o 
  14   6   7       64.61        3.15     36.79 o 
   1   7   7      881.89      888.19     20.99 o 
   2   7   7     1386.98     1375.79     26.02 o 
   3   7   7     1018.86      973.66     25.34 o 
   4   7   7       28.11       21.63      9.40 o 
   5   7   7      111.10      105.35     13.82 o 
   6   7   7       18.69       16.00     10.34 o 
   7   7   7       62.77       45.12     14.00 o 
   8   7   7       40.96       49.35     16.98 o 
   9   7   7      409.37      481.92     37.03 o 
  10   7   7      771.05      829.50     47.80 o 
  11   7   7       19.94       50.76     21.14 o 
  12   7   7        1.73      -17.59     17.59 o 
  13   7   7        0.62       -7.11     23.97 o 
   0   8   7     1328.96     1371.64     45.32 o 
   1   8   7      234.95      234.71     13.63 o 
   2   8   7       19.18       32.88      8.25 o 
   3   8   7      794.96      847.52     31.03 o 
   4   8   7      211.44      190.79     16.78 o 
   5   8   7       80.94       83.66     15.56 o 
   6   8   7      583.64      587.76     36.01 o 
   7   8   7       46.85       59.89     17.12 o 
   8   8   7        8.38        2.68     16.74 o 
   9   8   7      227.07      216.04     26.98 o 
  10   8   7       99.02       92.36     22.24 o 
  11   8   7        1.24      -25.78     27.30 o 
  12   8   7       52.68       23.83     30.25 o 
  13   8   7       12.75       -9.00     26.59 o 
   1   9   7       51.63       52.15      9.60 o 
   2   9   7      122.28      124.86     13.42 o 
   3   9   7      491.53      486.53     29.05 o 
   4   9   7      146.43      114.70     14.60 o 
   5   9   7      623.64      691.57     39.35 o 
   6   9   7       44.10       18.70     14.80 o 
   7   9   7       70.41       63.91     23.47 o 
   8   9   7       13.02       10.06     17.29 o 
   9   9   7        7.47       -8.16     15.24 o 
  10   9   7       27.63       25.91     19.04 o 
  11   9   7        0.74       63.08     20.08 o 
  12   9   7       70.69       37.12     35.58 o 
   0  10   7     2639.18     2745.70     78.56 o 
   1  10   7      502.94      470.67     23.96 o 
   2  10   7      130.18      128.68     16.38 o 
   3  10   7       14.69        0.06     11.14 o 
   4  10   7      222.63      230.22     22.67 o 
   5  10   7     1013.10     1141.11     67.08 o 
   6  10   7      106.53       72.47     20.29 o 
   7  10   7        0.96       10.57     18.38 o 
   8  10   7        0.52       16.52     20.94 o 
   9  10   7      193.43      153.54     26.57 o 
  10  10   7       83.15       75.85     21.88 o 
  11  10   7      279.02      139.26     69.29 o 
  12  10   7        1.62        9.67     27.31 o 
   1  11   7       67.16       58.93     15.58 o 
   2  11   7       38.24       52.28     14.60 o 
   3  11   7      110.37       92.56     18.29 o 
   4  11   7       38.90       54.14     15.89 o 
   5  11   7       46.30       53.47     16.58 o 
   6  11   7        4.36       -1.21     15.16 o 
   7  11   7        2.37      -18.23     18.23 o 
   8  11   7       35.71       34.65     20.69 o 
   9  11   7      153.70       82.43     55.85 o 
  10  11   7      549.48      616.24     93.04 o 
  11  11   7       25.74       19.81     22.14 o 
   0  12   7      366.93      467.11     53.39 o 
   1  12   7        0.05      -15.06     15.06 o 
   2  12   7        4.37       12.68     16.98 o 
   3  12   7      129.10       91.84     18.15 o 
   4  12   7       77.96       80.73     18.00 o 
   5  12   7       26.08        7.88     14.55 o 
   6  12   7      179.09      217.84     29.24 o 
   7  12   7       27.62       10.88     18.95 o 
   8  12   7       44.42       12.85     20.12 o 
   9  12   7       96.67       61.47     26.51 o 
  10  12   7       17.60       57.73     24.89 o 
   1  13   7       30.00       37.79     26.00 o 
   2  13   7      142.87      144.62     24.23 o 
   3  13   7       43.10       28.44     20.34 o 
   4  13   7       89.94       85.52     24.19 o 
   5  13   7      121.23       88.33     20.94 o 
   6  13   7       51.32       35.10     19.69 o 
   7  13   7       23.76       13.09     19.18 o 
   8  13   7        0.18       11.32     18.98 o 
   9  13   7        5.15      -26.94     29.95 o 
   0  14   7      253.80      212.83    107.98 o 
   1  14   7       57.89       92.19     36.41 o 
   2  14   7      148.35      136.60     44.29 o 
   3  14   7        0.02       26.89     19.26 o 
   4  14   7      163.70      217.24     34.55 o 
   5  14   7      144.71      106.49     33.80 o 
   6  14   7        0.01       -5.49     32.84 o 
   7  14   7        2.65      -20.15     20.15 o 
   8  14   7       13.27        9.36     24.75 o 
   1  15   7        3.23       19.85     28.46 o 
   2  15   7       33.06      -10.41     25.23 o 
   3  15   7        0.57      -34.03     34.03 o 
   4  15   7       36.28        7.30     27.27 o 
   5  15   7       11.12       -7.24     28.00 o 
   6  15   7       44.63       50.05     29.16 o 
   0  16   7      125.76       61.55     53.91 o 
   1  16   7        9.47        9.92     39.05 o 
   2  16   7       18.87       -2.04     32.20 o 
   3  16   7       18.27      -13.18     28.78 o 
   4  16   7       16.67       57.63     41.61 o 
   0   0   8     5178.88     5519.91    194.06 o 
   1   0   8      366.21      298.17     27.19 o 
   2   0   8     3761.54     3737.93     64.00 o 
   3   0   8     6214.01     6522.97    123.96 o 
   4   0   8       22.56       37.23     13.69 o 
   5   0   8      394.19      391.28     21.67 o 
   6   0   8       99.15      102.70     17.01 o 
   7   0   8        0.64        0.07     10.21 o 
   8   0   8      170.29      164.23     35.46 o 
   9   0   8       49.29       10.77     19.25 o 
  10   0   8      106.38       58.39     24.20 o 
  11   0   8      216.62      216.68     38.51 o 
  12   0   8       15.97       24.22     26.09 o 
  13   0   8       23.15       64.08     30.92 o 
  14   0   8        0.87       30.59     58.19 o 
   1   1   8     1475.94     1379.54     25.59 o 
   2   1   8     1302.55     1144.86     24.60 o 
   3   1   8     2701.61     2868.07     45.21 o 
   4   1   8      825.92      873.09     31.79 o 
   5   1   8     3290.16     3569.35     49.55 o 
   6   1   8       98.74       89.64     10.18 o 
   7   1   8       15.67        7.91      8.63 o 
   8   1   8       94.57       80.56     12.45 o 
   9   1   8      103.20       66.41     14.77 o 
  10   1   8       13.74       25.47     14.23 o 
  11   1   8        4.08        5.05     13.74 o 
  12   1   8      111.31       72.96     23.92 o 
  13   1   8       66.80       75.07     33.71 o 
  14   1   8       34.43       26.95     29.36 o 
   0   2   8    19429.96    20727.94    255.77 o 
   1   2   8     8395.48     8934.62     84.77 o 
   2   2   8     3198.05     3149.03     38.11 o 
   3   2   8       18.23       10.70      6.86 o 
   4   2   8    15519.87    16874.38    159.06 o 
   5   2   8       38.40       18.92      7.83 o 
   6   2   8      472.50      482.63     20.14 o 
   7   2   8      279.58      263.18     18.26 o 
   8   2   8       33.07       17.78      9.61 o 
   9   2   8       13.26        5.31     11.59 o 
  10   2   8      306.05      321.37     26.93 o 
  11   2   8      363.58      400.30     36.35 o 
  12   2   8      432.03      475.14     42.81 o 
  13   2   8       83.93      109.80     29.31 o 
  14   2   8      282.08      453.10     55.72 o 
   1   3   8     1281.92     1206.97     27.40 o 
   2   3   8       12.41       25.79      5.79 o 
   3   3   8     2617.72     2698.29     39.37 o 
   4   3   8     1209.41     1344.51     25.28 o 
   5   3   8      712.27      779.75     23.10 o 
   6   3   8       38.65       25.88      8.03 o 
   7   3   8       38.36       37.78      9.65 o 
   8   3   8       14.26       11.61      9.19 o 
   9   3   8       12.43       25.82     11.00 o 
  10   3   8       21.67        7.81     13.44 o 
  11   3   8        0.61        2.93     17.40 o 
  12   3   8        6.33       15.41     21.82 o 
  13   3   8        2.65      -17.94     21.99 o 
  14   3   8       29.77       28.49     28.05 o 
   0   4   8      644.63      618.91     24.85 o 
   1   4   8        6.81        9.32      6.23 o 
   2   4   8     4848.61     5010.58     57.04 o 
   3   4   8     1381.19     1458.95     27.44 o 
   4   4   8        8.11        3.08      5.42 o 
   5   4   8       26.16       34.42      7.20 o 
   6   4   8      247.13      221.26     15.81 o 
   7   4   8      131.30      113.81     13.91 o 
   8   4   8      542.89      565.34     25.49 o 
   9   4   8      180.62      196.61     21.12 o 
  10   4   8        4.96       -3.85     19.47 o 
  11   4   8      114.34       76.71     22.14 o 
  12   4   8        0.19        8.78     22.33 o 
  13   4   8        2.66       21.23     25.11 o 
  14   4   8       25.28       29.73     24.80 o 
   1   5   8        8.99       16.40      6.02 o 
   2   5   8       16.06       14.97      6.51 o 
   3   5   8       98.10      117.58      9.33 o 
   4   5   8     1905.77     2014.62     32.99 o 
   5   5   8      850.68      842.73     21.83 o 
   6   5   8      159.09      153.41     11.89 o 
   7   5   8       65.18       68.92     12.18 o 
   8   5   8       79.81       54.88     13.39 o 
   9   5   8        1.86       13.38     13.54 o 
  10   5   8       66.17       66.19     18.44 o 
  11   5   8      248.74      299.77     35.33 o 
  12   5   8       16.69       -1.73     20.04 o 
  13   5   8       28.12       22.53     24.99 o 
  14   5   8       36.37       46.13     29.03 o 
   0   6   8     4771.43     4942.86     82.82 o 
   1   6   8     2638.12     2697.60     40.15 o 
   2   6   8      677.64      658.93     19.31 o 
   3   6   8       69.82       69.21      8.16 o 
   4   6   8     4090.19     4243.11     54.92 o 
   5   6   8       80.66       80.70     11.75 o 
   6   6   8      104.99      103.21     12.13 o 
   7   6   8       34.29       33.57     11.07 o 
   8   6   8        0.38       -3.56     10.19 o 
   9   6   8        1.17       -7.57     12.09 o 
  10   6   8       58.26       28.34     20.37 o 
  11   6   8       92.63      114.72     28.96 o 
  12   6   8       87.89       17.68     22.78 o 
  13   6   8       56.86        5.04     23.99 o 
   1   7   8      498.48      455.73     17.24 o 
   2   7   8      474.99      495.38     16.72 o 
   3   7   8     1205.35     1267.32     28.67 o 
   4   7   8      183.19      175.34     14.96 o 
   5   7   8      196.21      194.79     16.78 o 
   6   7   8      149.08      139.97     15.67 o 
   7   7   8       53.24       33.72     13.29 o 
   8   7   8       32.66       36.83     15.46 o 
   9   7   8        1.07       16.51     14.61 o 
  10   7   8       31.95       41.02     18.34 o 
  11   7   8       17.63       49.52     22.12 o 
  12   7   8       31.91       22.83     17.85 o 
  13   7   8        2.96      -22.78     22.78 o 
   0   8   8     1408.84     1374.32     42.74 o 
   1   8   8      554.64      582.18     20.17 o 
   2   8   8      486.93      489.85     19.11 o 
   3   8   8       77.77       66.12     10.95 o 
   4   8   8        1.67       -6.16      7.94 o 
   5   8   8        1.44        2.97      9.16 o 
   6   8   8        2.48       -9.09     10.47 o 
   7   8   8        0.01      -12.62     12.62 o 
   8   8   8        3.31        7.34     14.38 o 
   9   8   8        0.52       13.41     16.05 o 
  10   8   8       92.55       83.59     23.15 o 
  11   8   8      124.06       64.95     37.93 o 
  12   8   8       13.20       47.74     26.42 o 
  13   8   8        1.24       -9.46     27.09 o 
   1   9   8       14.42       18.42      9.43 o 
   2   9   8       34.26       29.18      9.71 o 
   3   9   8      215.00      232.69     18.15 o 
   4   9   8      412.16      453.13     24.46 o 
   5   9   8      263.62      288.98     25.25 o 
   6   9   8       25.80       22.05     13.51 o 
   7   9   8       59.58       32.36     16.17 o 
   8   9   8       69.70       32.96     17.54 o 
   9   9   8        8.42        1.22     14.96 o 
  10   9   8        0.35        3.48     17.17 o 
  11   9   8       91.45       41.27     21.97 o 
  12   9   8       69.76       39.08     28.47 o 
   0  10   8      550.11      472.49     35.87 o 
   1  10   8      281.35      278.05     20.42 o 
   2  10   8       18.03       17.19     10.76 o 
   3  10   8      128.49      137.67     15.57 o 
   4  10   8      480.90      480.31     28.49 o 
   5  10   8      220.47      235.80     23.05 o 
   6  10   8        0.01       12.17     13.57 o 
   7  10   8       34.42       16.97     16.86 o 
   8  10   8       10.33       37.59     17.83 o 
   9  10   8        8.46       -2.92     18.06 o 
  10  10   8        0.80      -15.29     15.29 o 
  11  10   8        0.09      -11.08     23.89 o 
   1  11   8       37.03       74.59     16.36 o 
   2  11   8      584.53      671.90     29.12 o 
   3  11   8       55.94       63.13     14.28 o 
   4  11   8      180.36      170.19     20.33 o 
   5  11   8        0.21      -12.20     12.20 o 
   6  11   8       60.50       85.80     20.79 o 
   7  11   8        2.30      -12.84     17.71 o 
   8  11   8       78.13       85.29     21.72 o 
   9  11   8       24.19       -6.81     19.13 o 
  10  11   8       13.85       -2.05     19.55 o 
  11  11   8        2.65       -8.06     22.42 o 
   0  12   8       63.92       70.59     27.07 o 
   1  12   8       51.43       24.95     17.61 o 
   2  12   8      298.32      352.41     32.80 o 
   3  12   8       27.36       37.61     17.93 o 
   4  12   8       22.04        6.10     13.08 o 
   5  12   8       19.19       34.05     16.58 o 
   6  12   8       27.19       34.63     18.43 o 
   7  12   8       49.26       67.78     21.37 o 
   8  12   8        0.43       12.28     18.82 o 
   9  12   8        8.72       32.14     21.47 o 
  10  12   8        6.29       -5.78     20.71 o 
   1  13   8       50.36       51.45     22.47 o 
   2  13   8      234.45      203.09     32.28 o 
   3  13   8      344.40      405.19     37.15 o 
   4  13   8      213.34      279.59     33.27 o 
   5  13   8        1.33       19.53     17.65 o 
   6  13   8        7.69       19.28     18.35 o 
   7  13   8       94.25      123.86     24.84 o 
   8  13   8       55.05       72.06     22.60 o 
   9  13   8       43.57       41.58     23.43 o 
   0  14   8      142.71      103.37     51.29 o 
   1  14   8       36.10       61.02     30.90 o 
   2  14   8        0.94       32.81     26.61 o 
   3  14   8       27.39       38.46     20.61 o 
   4  14   8       47.83       10.37     21.65 o 
   5  14   8       65.70       92.64     28.23 o 
   6  14   8        0.44       16.66     30.19 o 
   7  14   8       28.98       62.14     23.42 o 
   8  14   8       34.48       76.39     26.04 o 
   1  15   8        1.76        1.15     24.50 o 
   2  15   8       76.57       94.52     54.04 o 
   3  15   8        5.21      -16.04     27.97 o 
   4  15   8       21.38        9.99     31.03 o 
   5  15   8        0.00        7.88     24.47 o 
   6  15   8       41.03       45.43     28.69 o 
   0  16   8       33.13       38.26     49.87 o 
   1  16   8       18.87       16.94     33.33 o 
   2  16   8       15.78      -11.90     28.87 o 
   3  16   8        6.32       -9.88     32.21 o 
   4  16   8       50.83      101.00     45.27 o 
   1   1   9     7982.27     8190.68     86.06 o 
   2   1   9      290.19      247.37     14.45 o 
   3   1   9      831.49      962.29     37.60 o 
   4   1   9     2740.57     2990.02     49.22 o 
   5   1   9      208.92      289.07     17.54 o 
   6   1   9        0.00        7.02      6.41 o 
   7   1   9       57.96       50.91     11.24 o 
   8   1   9      449.56      471.58     29.93 o 
   9   1   9      289.32      280.08     26.58 o 
  10   1   9      184.37      182.46     23.58 o 
  11   1   9      543.37      497.56     49.36 o 
  12   1   9        2.96      -17.19     17.19 o 
  13   1   9       58.67      100.31     30.73 o 
  14   1   9      102.39      150.54     38.80 o 
   0   2   9      460.93      414.13     23.10 o 
   1   2   9     1049.24     1029.52     26.93 o 
   2   2   9      135.89      138.84      9.28 o 
   3   2   9      285.80      289.57     17.24 o 
   4   2   9        2.30       -0.56      6.81 o 
   5   2   9       40.97       22.99     12.65 o 
   6   2   9       51.64       54.26     10.23 o 
   7   2   9       26.04       38.29     10.79 o 
   8   2   9       96.75       88.77     16.76 o 
   9   2   9       11.88       -1.68     10.82 o 
  10   2   9        6.04       16.99     13.76 o 
  11   2   9        8.84       -0.05     14.23 o 
  12   2   9        3.77        3.12     22.20 o 
  13   2   9        0.69       20.54     26.98 o 
  14   2   9       67.91       98.77     36.92 o 
   1   3   9     4708.10     4831.00     57.78 o 
   2   3   9      932.94      867.00     22.53 o 
   3   3   9       61.75       62.85      7.63 o 
   4   3   9     2553.96     2641.91     52.78 o 
   5   3   9      869.83      775.60     27.80 o 
   6   3   9       34.82       44.20      9.22 o 
   7   3   9      653.36      722.42     27.43 o 
   8   3   9      330.02      315.73     22.74 o 
   9   3   9      569.30      538.22     39.28 o 
  10   3   9      159.64      112.58     20.70 o 
  11   3   9        3.36        2.16     18.19 o 
  12   3   9       15.71       30.36     20.57 o 
  13   3   9       58.63       53.73     23.18 o 
  14   3   9       19.40       30.58     35.41 o 
   0   4   9       34.14       16.46      9.26 o 
   1   4   9       86.04       76.74      8.85 o 
   2   4   9      149.21      153.40     11.00 o 
   3   4   9       43.26       37.60      7.18 o 
   4   4   9       39.78       41.21      6.94 o 
   5   4   9      100.52       95.56      9.66 o 
   6   4   9      189.03      168.96     19.87 o 
   7   4   9       76.53       77.31     12.24 o 
   8   4   9        7.89       23.77     10.92 o 
   9   4   9       38.49       39.53     15.09 o 
  10   4   9       42.28       82.64     20.96 o 
  11   4   9        0.72       14.30     19.14 o 
  12   4   9       10.38       29.05     21.29 o 
  13   4   9       23.23      -18.74     18.74 o 
  14   4   9        0.73        5.69     25.63 o 
   1   5   9     1800.60     1672.81     30.73 o 
   2   5   9        5.83        8.24      5.87 o 
   3   5   9      229.84      241.63     13.35 o 
   4   5   9      713.47      758.52     20.42 o 
   5   5   9      496.32      521.05     18.01 o 
   6   5   9       27.58       26.80      8.57 o 
   7   5   9        2.25       -8.06      8.06 o 
   8   5   9       97.40       80.85     14.33 o 
   9   5   9       92.68      110.21     18.69 o 
  10   5   9       71.57       82.88     20.10 o 
  11   5   9      209.60      239.54     44.41 o 
  12   5   9        0.38        6.38     21.19 o 
  13   5   9      152.99       31.25     31.14 o 
   0   6   9     1503.83     1490.00     44.64 o 
   1   6   9        0.91       -5.57      5.57 o 
   2   6   9      617.64      630.22     19.61 o 
   3   6   9     2317.89     2304.62     37.47 o 
   4   6   9       43.17       65.86      9.70 o 
   5   6   9       17.98       13.98      7.44 o 
   6   6   9      163.31      157.07     15.85 o 
   7   6   9      175.24      187.97     17.88 o 
   8   6   9      236.72      260.56     23.35 o 
   9   6   9      767.05      774.94     36.81 o 
  10   6   9       32.15        7.86     16.57 o 
  11   6   9        5.59       -1.18     20.25 o 
  12   6   9        4.25      -17.80     17.80 o 
  13   6   9       20.33       25.03     25.20 o 
   1   7   9     1102.04     1131.19     26.84 o 
   2   7   9      829.01      826.98     23.31 o 
   3   7   9        0.87       -6.34      6.34 o 
   4   7   9      726.35      758.38     26.22 o 
   5   7   9      143.58      136.26     14.66 o 
   6   7   9       34.31       34.65     11.89 o 
   7   7   9      293.57      285.61     24.10 o 
   8   7   9       46.85       38.85     14.24 o 
   9   7   9       85.70       94.76     18.91 o 
  10   7   9       39.80       21.55     19.65 o 
  11   7   9        0.10       10.22     21.01 o 
  12   7   9        4.50       26.18     23.80 o 
  13   7   9       73.63       27.00     26.22 o 
   0   8   9       21.62       17.23     11.30 o 
   1   8   9       50.27       49.23      9.25 o 
   2   8   9       35.80       35.98      9.16 o 
   3   8   9       30.39       23.52      9.73 o 
   4   8   9       44.73       48.71     11.04 o 
   5   8   9        9.34       14.67      9.44 o 
   6   8   9      146.72      112.58     17.42 o 
   7   8   9       64.46       79.37     16.42 o 
   8   8   9        1.15       22.56     14.46 o 
   9   8   9       24.82       40.56     15.99 o 
  10   8   9      112.47      101.91     27.34 o 
  11   8   9        2.56      -14.43     20.75 o 
  12   8   9       14.17       -6.39     23.24 o 
   1   9   9      279.68      271.77     19.45 o 
   2   9   9        4.50       14.26     10.55 o 
   3   9   9      642.24      647.42     28.21 o 
   4   9   9        1.63       -5.49      9.42 o 
   5   9   9      783.72      836.86     30.34 o 
   6   9   9       39.12       39.51     15.27 o 
   7   9   9       18.26       14.91     14.83 o 
   8   9   9        0.41       -5.73     13.38 o 
   9   9   9        0.64      -14.61     14.61 o 
  10   9   9        7.35        8.80     16.39 o 
  11   9   9       73.05       28.89     23.14 o 
  12   9   9        1.63      -23.13     23.13 o 
   0  10   9      695.98      689.08     43.73 o 
   1  10   9      208.48      244.47     19.17 o 
   2  10   9      365.92      399.77     25.95 o 
   3  10   9      494.58      480.10     24.58 o 
   4  10   9       23.81       39.12     13.58 o 
   5  10   9       94.88      108.49     17.13 o 
   6  10   9      175.77      183.90     23.27 o 
   7  10   9       18.71       37.21     16.12 o 
   8  10   9       33.99       42.83     19.18 o 
   9  10   9      120.67      149.24     25.53 o 
  10  10   9       16.76       -2.50     20.08 o 
  11  10   9        2.17        5.73     21.62 o 
   1  11   9        0.05        4.49     16.84 o 
   2  11   9      323.68      329.79     25.77 o 
   3  11   9      210.31      218.90     22.27 o 
   4  11   9      183.12      205.79     22.12 o 
   5  11   9      154.61      174.80     23.06 o 
   6  11   9        1.57       -7.52     13.93 o 
   7  11   9      111.00      114.75     21.86 o 
   8  11   9        1.33       18.90     16.49 o 
   9  11   9        6.32      -16.72     16.72 o 
  10  11   9        4.99      -12.24     18.96 o 
   0  12   9        5.23       30.15     32.27 o 
   1  12   9      101.25      115.40     22.57 o 
   2  12   9        0.14        2.64     15.87 o 
   3  12   9       40.94       38.97     18.00 o 
   4  12   9       13.91       16.43     12.87 o 
   5  12   9        1.30        5.95     14.93 o 
   6  12   9       48.23       72.60     19.05 o 
   7  12   9        0.01       -0.52     16.47 o 
   8  12   9        1.74      -15.51     17.24 o 
   9  12   9        4.09       -5.84     19.30 o 
  10  12   9       98.76       83.52     29.34 o 
   1  13   9        2.15       -3.43     18.55 o 
   2  13   9       46.05       39.07     19.12 o 
   3  13   9      231.34      202.28     29.13 o 
   4  13   9       81.76       43.67     23.09 o 
   5  13   9       92.35      110.88     26.60 o 
   6  13   9       41.02       58.33     20.10 o 
   7  13   9        3.52        1.01     20.70 o 
   8  13   9       11.67       -2.50     19.89 o 
   9  13   9        0.66       32.32     23.46 o 
   0  14   9      285.64      248.39     64.03 o 
   1  14   9        3.64        7.01     26.75 o 
   2  14   9      153.36      146.12     36.02 o 
   3  14   9      204.95      103.25     29.69 o 
   4  14   9       12.66       38.69     23.36 o 
   5  14   9       17.62       27.25     24.80 o 
   6  14   9       89.62       98.02     29.24 o 
   7  14   9        0.11       -4.36     20.17 o 
   1  15   9       11.84       14.31     27.27 o 
   2  15   9      106.17       62.22     58.44 o 
   3  15   9        3.00       24.60     35.50 o 
   4  15   9       53.55       52.57     41.18 o 
   5  15   9        0.27       33.51     25.39 o 
   6  15   9        0.03      -18.05     28.82 o 
   0  16   9        2.97       -4.83     48.23 o 
   1  16   9       26.79       46.59     36.18 o 
   2  16   9        3.58      -28.97     33.18 o 
   3  16   9       19.91        8.22     39.08 o 
   0   0  10     3585.01     3549.57    107.35 o 
   1   0  10       89.59       69.69     13.72 o 
   2   0  10     3102.06     2939.34     80.76 o 
   3   0  10       47.85       34.60     16.16 o 
   4   0  10      956.55      831.80     42.79 o 
   5   0  10      360.47      286.72     31.35 o 
   6   0  10     5070.18     5539.49    129.85 o 
   7   0  10       52.78       43.98     17.73 o 
   8   0  10       44.02       50.98     19.36 o 
   9   0  10      416.10      438.91     46.68 o 
  10   0  10       20.38        8.34     19.47 o 
  11   0  10       86.39      126.73     31.20 o 
  12   0  10      155.24      115.30     70.16 o 
  13   0  10        9.93       63.98     37.24 o 
  14   0  10      291.87      637.67    131.37 o 
   1   1  10     7249.64     7869.35     82.81 o 
   2   1  10      206.50      241.78     16.72 o 
   3   1  10     4359.81     4828.32     66.74 o 
   4   1  10       73.35       59.60      9.84 o 
   5   1  10      664.68      651.58     23.23 o 
   6   1  10      678.01      584.75     24.14 o 
   7   1  10       62.25       37.33     12.23 o 
   8   1  10      247.96      220.91     23.26 o 
   9   1  10        0.00       11.72     13.49 o 
  10   1  10      113.48       54.76     17.44 o 
  11   1  10        0.11       10.34     15.70 o 
  12   1  10       16.33       11.10     18.47 o 
  13   1  10       14.55       17.70     27.17 o 
  14   1  10      163.70      274.33     44.75 o 
   0   2  10     2650.31     3019.37     67.36 o 
   1   2  10     6068.42     6934.94     71.31 o 
   2   2  10     4158.02     4426.62     51.46 o 
   3   2  10     2240.11     2355.06     41.96 o 
   4   2  10      128.36       98.99     11.67 o 
   5   2  10        4.85        4.85      7.48 o 
   6   2  10     1020.73      905.96     31.22 o 
   7   2  10       60.94       50.36     12.59 o 
   8   2  10     1043.84     1166.56     60.93 o 
   9   2  10       18.89       -3.75     13.22 o 
  10   2  10      173.37      135.08     22.51 o 
  11   2  10       16.73      -18.09     18.09 o 
  12   2  10      383.37      348.62     44.57 o 
  13   2  10        4.51       35.23     27.48 o 
  14   2  10       71.41      100.63     32.72 o 
   1   3  10     3573.05     3915.44     51.99 o 
   2   3  10        0.47       -4.93      4.93 o 
   3   3  10     1000.56     1043.35     28.26 o 
   4   3  10      372.90      366.62     18.69 o 
   5   3  10      139.73      158.94     14.62 o 
   6   3  10     1274.24     1234.42     43.37 o 
   7   3  10        0.38       -7.89      7.89 o 
   8   3  10       41.45       17.60     12.55 o 
   9   3  10       73.20       67.01     17.63 o 
  10   3  10       50.46       54.06     20.05 o 
  11   3  10       18.91        4.62     18.95 o 
  12   3  10      146.29      130.80     33.46 o 
  13   3  10      228.32      352.49     56.17 o 
  14   3  10      105.40       87.66     58.52 o 
   0   4  10     3318.28     3454.91     65.21 o 
   1   4  10      216.58      198.89     13.14 o 
   2   4  10      278.63      261.69     14.38 o 
   3   4  10       49.25       44.96      7.72 o 
   4   4  10      161.12      153.17     11.22 o 
   5   4  10      333.84      321.97     18.84 o 
   6   4  10     1596.93     1638.42     43.08 o 
   7   4  10      152.56      157.11     16.66 o 
   8   4  10      557.79      552.92     33.96 o 
   9   4  10      655.30      573.98     36.43 o 
  10   4  10      148.09      112.36     21.53 o 
  11   4  10      121.47      123.60     26.75 o 
  12   4  10       73.67       24.84     23.71 o 
  13   4  10       16.08      -25.02     25.02 o 
  14   4  10       90.80      110.81     52.73 o 
   1   5  10     2420.73     2625.43     40.59 o 
   2   5  10        2.20       -3.85      5.38 o 
   3   5  10     1343.25     1486.63     29.67 o 
   4   5  10      272.00      230.95     14.17 o 
   5   5  10       52.80       50.60      8.56 o 
   6   5  10      287.56      266.16     17.61 o 
   7   5  10      117.73      104.77     14.63 o 
   8   5  10      211.81      198.55     19.69 o 
   9   5  10        3.11       -0.43     11.77 o 
  10   5  10      218.04      188.53     27.16 o 
  11   5  10      116.96       83.77     23.35 o 
  12   5  10       11.35      -17.81     20.49 o 
  13   5  10        3.17      -10.70     23.05 o 
   0   6  10      303.00      310.19     22.81 o 
   1   6  10     2685.91     3097.85     46.04 o 
   2   6  10     1441.96     1540.53     31.54 o 
   3   6  10     1045.94     1042.50     29.07 o 
   4   6  10       16.71       15.18      8.02 o 
   5   6  10       26.41       25.05      8.10 o 
   6   6  10      602.21      608.74     25.97 o 
   7   6  10        6.34       25.76     11.14 o 
   8   6  10       83.12       84.41     16.30 o 
   9   6  10       30.91       33.02     15.77 o 
  10   6  10       22.79       28.92     18.13 o 
  11   6  10        4.51        9.08     20.70 o 
  12   6  10       46.74       12.58     18.41 o 
  13   6  10        0.13      -24.08     24.08 o 
   1   7  10      646.28      673.47     25.99 o 
   2   7  10        0.42        6.49      7.21 o 
   3   7  10       58.48       46.82      9.41 o 
   4   7  10        7.23        3.75      8.31 o 
   5   7  10      136.66      128.97     16.77 o 
   6   7  10      221.89      262.84     23.49 o 
   7   7  10      184.45      170.47     19.34 o 
   8   7  10        1.09        3.64     13.28 o 
   9   7  10       41.29       53.21     20.24 o 
  10   7  10       20.24       40.16     22.64 o 
  11   7  10      123.82       56.88     28.63 o 
  12   7  10       31.23      -20.50     20.50 o 
  13   7  10      122.17       33.13     25.93 o 
   0   8  10       11.70       -0.20     10.19 o 
   1   8  10       48.08       52.30      9.46 o 
   2   8  10       55.09       60.87     11.35 o 
   3   8  10        7.55       12.62     10.29 o 
   4   8  10       81.35       65.98     11.97 o 
   5   8  10       66.35       56.70     14.37 o 
   6   8  10      335.08      356.86     26.69 o 
   7   8  10       16.93       17.74     14.36 o 
   8   8  10      251.55      266.14     27.30 o 
   9   8  10       45.99       25.07     16.68 o 
  10   8  10       18.36       -2.04     18.41 o 
  11   8  10       12.83       24.65     20.44 o 
  12   8  10        0.46       37.97     26.57 o 
   1   9  10      519.92      548.52     23.85 o 
   2   9  10       81.32       62.80     13.59 o 
   3   9  10      512.47      507.65     28.62 o 
   4   9  10        1.12        9.08      9.80 o 
   5   9  10       10.60       -2.56     11.55 o 
   6   9  10        0.21       -9.16     12.23 o 
   7   9  10        1.68       -8.08     14.04 o 
   8   9  10       24.50       21.68     15.65 o 
   9   9  10       21.24       22.49     17.44 o 
  10   9  10       17.67       38.63     19.99 o 
  11   9  10        9.69        9.22     24.45 o 
  12   9  10       33.63       15.11     29.44 o 
   0  10  10        6.77       -7.19     14.17 o 
   1  10  10      976.10     1009.74     35.42 o 
   2  10  10      296.78      349.28     25.49 o 
   3  10  10      353.26      392.79     29.69 o 
   4  10  10        0.90       -4.82     11.08 o 
   5  10  10       28.22       37.20     14.90 o 
   6  10  10      208.68      222.29     25.13 o 
   7  10  10        5.32       12.26     14.86 o 
   8  10  10       10.93       10.23     16.22 o 
   9  10  10       54.96       46.58     20.06 o 
  10  10  10        0.02      -18.03     18.03 o 
  11  10  10        0.02       31.61     26.64 o 
   1  11  10       19.43       12.92     14.64 o 
   2  11  10       78.54       72.17     16.87 o 
   3  11  10       55.96       78.84     18.08 o 
   4  11  10        7.13        8.27     14.20 o 
   5  11  10        7.74       -1.98     13.87 o 
   6  11  10       99.86       97.18     20.63 o 
   7  11  10      110.10      124.89     22.02 o 
   8  11  10        7.13       -1.89     16.58 o 
   9  11  10       12.03       -0.94     19.12 o 
  10  11  10        8.34       17.76     22.92 o 
   0  12  10       20.82       25.80     24.55 o 
   1  12  10       19.08       21.76     16.98 o 
   2  12  10       30.61       14.53     17.95 o 
   3  12  10        0.03      -14.92     14.92 o 
   4  12  10      229.16      274.32     28.28 o 
   5  12  10       14.42       26.87     17.58 o 
   6  12  10        6.16        8.83     16.41 o 
   7  12  10        0.00        9.73     17.07 o 
   8  12  10      344.45      439.12     41.26 o 
   9  12  10        9.78        8.39     20.88 o 
   1  13  10       73.01       55.56     25.76 o 
   2  13  10       18.72       23.54     28.84 o 
   3  13  10        7.17       -0.30     18.49 o 
   4  13  10       37.32       36.55     22.47 o 
   5  13  10       65.25       50.57     24.40 o 
   6  13  10       12.52       18.81     18.62 o 
   7  13  10        1.08       -6.88     18.96 o 
   8  13  10        3.86      -12.18     20.11 o 
   0  14  10       20.06       92.06     80.38 o 
   1  14  10      189.78      103.28     32.80 o 
   2  14  10        5.85        0.41     27.94 o 
   3  14  10      129.82      109.83     32.81 o 
   4  14  10        1.81      -20.04     20.04 o 
   5  14  10        0.45       13.09     23.86 o 
   6  14  10      103.05       99.16     29.52 o 
   7  14  10        2.72        3.33     26.83 o 
   1  15  10        0.26       36.02     34.78 o 
   2  15  10       23.97       21.35     32.37 o 
   3  15  10        1.15       -4.87     37.69 o 
   4  15  10       28.14       -2.28     30.70 o 
   5  15  10       14.63       45.07     26.70 o 
   0  16  10       10.34       33.25     63.29 o 
   1  16  10        0.30      -18.34     35.25 o 
   2  16  10        0.13      -35.70     35.70 o 
   3  16  10        4.80       15.60     75.58 o 
   1   1  11      774.83      763.04     23.02 o 
   2   1  11       68.69       80.55     10.62 o 
   3   1  11      184.03      151.94     16.98 o 
   4   1  11      106.57       98.28     11.25 o 
   5   1  11      211.87      210.65     15.03 o 
   6   1  11       68.04       67.68     13.53 o 
   7   1  11       64.43       45.92     17.70 o 
   8   1  11      197.37      172.63     21.30 o 
   9   1  11       32.42       25.86     13.83 o 
  10   1  11      195.41      224.40     27.18 o 
  11   1  11        3.88       18.35     16.58 o 
  12   1  11       31.80       63.10     24.30 o 
  13   1  11      145.45      171.02     36.62 o 
  14   1  11       22.88       93.22     49.86 o 
   0   2  11     3747.31     3694.58     78.29 o 
   1   2  11      123.37      148.78     10.99 o 
   2   2  11       33.98       38.54      6.72 o 
   3   2  11       17.14       19.35      7.71 o 
   4   2  11        0.22       -7.28      7.28 o 
   5   2  11        0.75        6.20      7.64 o 
   6   2  11      103.30      103.10     14.13 o 
   7   2  11       34.57       20.10     12.49 o 
   8   2  11       39.43       49.06     14.73 o 
   9   2  11       36.76       32.21     15.74 o 
  10   2  11       49.80       55.80     18.74 o 
  11   2  11        0.00       12.12     17.59 o 
  12   2  11        6.74        5.32     20.75 o 
  13   2  11        8.91       21.73     35.76 o 
  14   2  11        0.01       42.06     31.74 o 
   1   3  11     2307.76     2434.65     40.29 o 
   2   3  11        7.12       -1.08      5.45 o 
   3   3  11       50.80       47.75      9.33 o 
   4   3  11      214.91      242.95     16.45 o 
   5   3  11      396.57      351.09     23.75 o 
   6   3  11        7.28       -1.68      8.23 o 
   7   3  11      417.08      423.54     28.53 o 
   8   3  11       54.75       35.91     14.39 o 
   9   3  11      110.46       93.12     19.23 o 
  10   3  11       15.86        7.91     17.86 o 
  11   3  11       54.31       74.61     23.00 o 
  12   3  11        2.69        6.58     22.99 o 
  13   3  11      195.84      242.58     49.27 o 
  14   3  11       42.24       23.59     40.57 o 
   0   4  11        6.82        3.27      7.50 o 
   1   4  11      159.89      164.45     12.22 o 
   2   4  11     1559.57     1479.93     29.55 o 
   3   4  11       83.18       74.08      9.18 o 
   4   4  11      216.48      183.94     15.62 o 
   5   4  11      102.51      106.88     13.09 o 
   6   4  11      971.13      988.55     31.98 o 
   7   4  11      125.62       97.57     15.09 o 
   8   4  11       32.43       14.78     15.84 o 
   9   4  11        0.78       -1.67     15.72 o 
  10   4  11       52.37       35.91     19.18 o 
  11   4  11       51.74       12.74     22.26 o 
  12   4  11        7.44      -14.65     23.33 o 
  13   4  11       32.78       27.82     34.24 o 
   1   5  11       90.61       86.82      9.93 o 
   2   5  11     1483.87     1526.35     31.36 o 
   3   5  11      535.38      516.70     18.08 o 
   4   5  11     1081.09     1049.36     27.90 o 
   5   5  11       81.15       58.05     10.67 o 
   6   5  11        4.80        5.46      9.81 o 
   7   5  11       13.41       19.09     11.21 o 
   8   5  11      344.66      363.05     30.27 o 
   9   5  11       10.80        8.76     13.00 o 
  10   5  11       28.46       61.26     18.70 o 
  11   5  11       39.94       39.01     19.63 o 
  12   5  11        5.27        5.90     24.65 o 
  13   5  11       22.56       16.43     25.83 o 
   0   6  11     2823.69     2965.39     64.99 o 
   1   6  11      574.24      625.58     23.82 o 
   2   6  11      452.83      425.26     18.73 o 
   3   6  11       70.77       75.48      9.74 o 
   4   6  11        0.17        8.14      7.67 o 
   5   6  11       90.51       88.48     14.42 o 
   6   6  11        3.83       -0.71     10.43 o 
   7   6  11      150.36      161.72     17.75 o 
   8   6  11      168.86      179.63     20.74 o 
   9   6  11       86.97      102.59     21.39 o 
  10   6  11        0.50      -12.19     17.76 o 
  11   6  11        0.89      -16.11     17.85 o 
  12   6  11       39.53       13.55     23.25 o 
  13   6  11       30.83       -7.94     28.79 o 
   1   7  11     1155.25     1164.35     28.78 o 
   2   7  11      184.05      178.43     14.19 o 
   3   7  11      323.51      280.36     18.35 o 
   4   7  11       10.74       -7.07      8.94 o 
   5   7  11      117.92      105.47     17.46 o 
   6   7  11       64.12       83.96     15.07 o 
   7   7  11      569.56      557.14     31.84 o 
   8   7  11        1.29        4.80     12.99 o 
   9   7  11      144.61      129.20     27.61 o 
  10   7  11       39.72       44.19     21.45 o 
  11   7  11      114.90       40.16     31.86 o 
  12   7  11       20.55       39.82     29.55 o 
   0   8  11       17.30        4.58     12.77 o 
   1   8  11       96.81       99.40     13.14 o 
   2   8  11     1047.24     1070.13     38.69 o 
   3   8  11       42.07       38.62     11.44 o 
   4   8  11      226.69      218.19     22.24 o 
   5   8  11      134.60      133.81     18.77 o 
   6   8  11      770.42      852.56     35.77 o 
   7   8  11      145.77      172.23     21.32 o 
   8   8  11       34.37        7.33     15.39 o 
   9   8  11       20.61       22.85     18.12 o 
  10   8  11      100.74       61.65     27.88 o 
  11   8  11       76.91       28.10     24.13 o 
  12   8  11        5.99       -9.73     26.83 o 
   1   9  11      313.65      330.86     22.71 o 
   2   9  11      449.40      403.13     26.81 o 
   3   9  11      185.85      196.13     19.22 o 
   4   9  11      279.25      295.41     26.03 o 
   5   9  11        5.61       12.25     12.51 o 
   6   9  11        0.37        2.32     13.76 o 
   7   9  11       24.16       19.81     15.40 o 
   8   9  11      267.51      286.15     29.02 o 
   9   9  11        1.29       10.61     19.32 o 
  10   9  11       18.69       18.86     18.62 o 
  11   9  11       20.10       -7.82     26.04 o 
   0  10  11     1790.33     1991.59     86.24 o 
   1  10  11      514.72      512.94     31.79 o 
   2  10  11        4.58        6.97     12.55 o 
   3  10  11       93.51       94.52     16.86 o 
   4  10  11       82.02       98.29     19.52 o 
   5  10  11      112.56      104.04     19.70 o 
   6  10  11       89.80       85.34     18.71 o 
   7  10  11      321.57      373.29     32.95 o 
   8  10  11       14.92       23.72     17.55 o 
   9  10  11       61.11       29.54     32.73 o 
  10  10  11       21.33       29.09     21.51 o 
  11  10  11        5.14      -23.58     25.60 o 
   1  11  11      222.04      206.60     24.03 o 
   2  11  11       22.07        2.88     14.34 o 
   3  11  11       58.11       75.71     17.46 o 
   4  11  11      156.98      148.36     25.29 o 
   5  11  11       19.80       -1.55     16.39 o 
   6  11  11        0.12        6.97     20.44 o 
   7  11  11      361.69      352.27     33.98 o 
   8  11  11       64.13       56.35     20.47 o 
   9  11  11      105.46       73.82     25.02 o 
  10  11  11        0.18       11.72     22.86 o 
   0  12  11       14.44        5.42     24.28 o 
   1  12  11       20.42       30.21     17.41 o 
   2  12  11      275.68      320.48     32.06 o 
   3  12  11        2.02       -4.34     17.65 o 
   4  12  11      107.74      114.99     24.03 o 
   5  12  11       66.18       91.90     23.63 o 
   6  12  11      215.92      253.41     28.28 o 
   7  12  11      102.94       83.79     21.76 o 
   8  12  11       34.81       58.51     21.89 o 
   9  12  11       49.48       51.59     23.92 o 
   1  13  11      140.01      164.08     33.13 o 
   2  13  11      175.52      127.62     29.62 o 
   3  13  11       38.13       38.67     22.70 o 
   4  13  11      231.76      174.24     51.56 o 
   5  13  11        0.03      -18.82     20.51 o 
   6  13  11       28.12      -10.10     17.91 o 
   7  13  11       36.74       20.45     20.83 o 
   8  13  11      114.40      129.28     26.56 o 
   0  14  11       29.30       -2.87     37.45 o 
   1  14  11      266.30      150.18     48.69 o 
   2  14  11       31.43       10.49     29.99 o 
   3  14  11       80.12       28.09     23.88 o 
   4  14  11      111.84       60.19     27.85 o 
   5  14  11       45.25      122.35     29.61 o 
   6  14  11        1.14      -20.07     24.94 o 
   7  14  11      167.05      276.15     42.61 o 
   1  15  11       28.17        1.09     34.57 o 
   2  15  11        0.72       32.45     39.62 o 
   3  15  11        1.77       47.32     39.74 o 
   4  15  11       16.28       14.87     31.46 o 
   5  15  11        1.18       -9.44     32.23 o 
   0  16  11       31.71       -0.91     50.73 o 
   1  16  11        0.22      -14.82     39.94 o 
   0   0  12     3717.86     3967.14    123.87 o 
   1   0  12     1382.43     1285.75     47.49 o 
   2   0  12     5620.63     5905.44    186.26 o 
   3   0  12      168.62      175.45     34.42 o 
   4   0  12     1802.81     1836.98     68.50 o 
   5   0  12     3821.01     4065.95    109.18 o 
   6   0  12     5322.42     5349.22    133.01 o 
   7   0  12     5570.40     6004.84    147.33 o 
   8   0  12      373.43      390.06     44.32 o 
   9   0  12      467.91      513.69     52.12 o 
  10   0  12        1.44       42.99     22.84 o 
  11   0  12      104.57       77.67     29.50 o 
  12   0  12      281.80      385.84     89.53 o 
  13   0  12      205.70      355.67     66.23 o 
  14   0  12      271.94      512.30    126.57 o 
   1   1  12      884.81      804.61     25.84 o 
   2   1  12     1170.80     1249.47     32.93 o 
   3   1  12      188.18      176.18     14.12 o 
   4   1  12      699.73      679.28     33.85 o 
   5   1  12     2734.94     2596.52     60.16 o 
   6   1  12     1038.66      951.10     37.62 o 
   7   1  12      285.83      268.91     25.33 o 
   8   1  12      282.56      243.94     30.31 o 
   9   1  12       61.89       43.39     16.30 o 
  10   1  12        6.72      -12.01     13.98 o 
  11   1  12       44.38       50.60     27.73 o 
  12   1  12        2.97       39.03     21.81 o 
  13   1  12       10.35        8.57     22.83 o 
  14   1  12        0.32       16.12     40.81 o 
   0   2  12       76.93       35.49     13.75 o 
   1   2  12     1301.28     1491.78     36.56 o 
   2   2  12       20.68       12.49      7.14 o 
   3   2  12      217.16      234.51     15.92 o 
   4   2  12      210.55      183.92     15.66 o 
   5   2  12     1914.63     1840.00     42.64 o 
   6   2  12     1077.90     1037.55     39.34 o 
   7   2  12     1763.20     1795.64     53.79 o 
   8   2  12      267.72      269.41     26.27 o 
   9   2  12      619.62      639.84     37.42 o 
  10   2  12       38.45       17.12     16.03 o 
  11   2  12       44.30       16.49     19.22 o 
  12   2  12        8.30       32.40     23.30 o 
  13   2  12      175.12      168.97     66.21 o 
   1   3  12     2134.45     2114.48     40.49 o 
   2   3  12     1262.67     1377.05     35.13 o 
   3   3  12      412.64      397.40     19.79 o 
   4   3  12      156.47      178.82     16.01 o 
   5   3  12       76.77       71.46     12.67 o 
   6   3  12     1567.73     1583.59     48.43 o 
   7   3  12       13.68       -4.37     11.68 o 
   8   3  12       89.89       97.04     18.11 o 
   9   3  12        6.16        9.15     15.09 o 
  10   3  12        9.14      -15.76     15.76 o 
  11   3  12        0.04       -6.71     18.41 o 
  12   3  12        2.39      -20.04     20.04 o 
  13   3  12       67.84       66.55     49.36 o 
   0   4  12      360.99      380.50     22.90 o 
   1   4  12     1694.41     1683.85     39.15 o 
   2   4  12     1370.34     1463.63     30.16 o 
   3   4  12        1.31       -1.69      5.82 o 
   4   4  12      927.46      933.10     30.20 o 
   5   4  12     2367.03     2501.67     50.48 o 
   6   4  12     2228.83     2185.79     56.56 o 
   7   4  12     2196.80     2246.22     59.63 o 
   8   4  12       60.29       44.84     17.76 o 
   9   4  12       32.68       22.17     16.49 o 
  10   4  12        4.28        5.12     18.31 o 
  11   4  12       18.49       46.74     24.99 o 
  12   4  12      150.56      149.04     37.92 o 
  13   4  12       75.09       62.82     40.34 o 
   1   5  12       36.96       45.04      8.45 o 
   2   5  12      845.58      882.62     24.63 o 
   3   5  12     1010.92      962.96     25.05 o 
   4   5  12      383.96      402.75     21.24 o 
   5   5  12     3030.99     3014.36     54.32 o 
   6   5  12      491.18      482.55     27.34 o 
   7   5  12      612.84      590.29     54.41 o 
   8   5  12      251.98      261.61     31.18 o 
   9   5  12       73.01       61.18     20.94 o 
  10   5  12      170.43      136.01     29.00 o 
  11   5  12        2.03      -18.24     18.24 o 
  12   5  12       23.86       26.65     24.46 o 
  13   5  12       44.40       37.07     29.44 o 
   0   6  12      348.64      376.49     24.98 o 
   1   6  12      219.60      236.51     15.67 o 
   2   6  12        5.40        4.15      7.59 o 
   3   6  12        1.31       -1.23      7.06 o 
   4   6  12       38.00       22.88     10.72 o 
   5   6  12     1039.75     1097.11     36.73 o 
   6   6  12      417.87      436.26     28.08 o 
   7   6  12     1035.06     1055.09     57.68 o 
   8   6  12      470.82      420.81     33.31 o 
   9   6  12       67.46       82.59     23.18 o 
  10   6  12       46.28       37.79     23.23 o 
  11   6  12        7.05        5.95     24.63 o 
  12   6  12       31.20      -14.71     23.53 o 
  13   6  12       59.75       -2.76     33.35 o 
   1   7  12     1264.60     1377.76     32.17 o 
   2   7  12      243.06      258.79     17.47 o 
   3   7  12        0.14       -4.04      8.55 o 
   4   7  12      178.68      153.19     19.12 o 
   5   7  12        0.01       -1.18     11.33 o 
   6   7  12      642.62      674.73     40.33 o 
   7   7  12      136.98      148.94     22.26 o 
   8   7  12        6.68       19.87     17.08 o 
   9   7  12       13.46        0.28     20.15 o 
  10   7  12       78.94      104.70     31.14 o 
  11   7  12       16.50       -5.78     29.70 o 
  12   7  12       49.60       25.10     27.40 o 
   0   8  12       37.69       31.15     13.38 o 
   1   8  12        2.63        1.88      8.15 o 
   2   8  12      294.09      287.45     20.15 o 
   3   8  12        0.07       -2.79     13.01 o 
   4   8  12       16.73       19.53     14.81 o 
   5   8  12      239.60      237.95     24.21 o 
   6   8  12      441.32      421.67     32.78 o 
   7   8  12     1213.75     1266.99     48.73 o 
   8   8  12       90.77       97.15     21.52 o 
   9   8  12       36.69       23.00     20.97 o 
  10   8  12       46.97       21.31     23.04 o 
  11   8  12       16.07       18.87     37.14 o 
  12   8  12       32.51      -25.22     31.26 o 
   1   9  12       14.78       11.52     10.34 o 
   2   9  12       99.37       85.40     16.15 o 
   3   9  12      257.42      257.08     24.62 o 
   4   9  12      576.78      594.99     34.52 o 
   5   9  12     2819.89     3149.73     74.12 o 
   6   9  12        5.26        9.44     15.16 o 
   7   9  12      208.57      181.65     26.86 o 
   8   9  12       69.62       74.91     26.07 o 
   9   9  12      164.42      139.66     26.45 o 
  10   9  12       93.47       67.54     24.95 o 
  11   9  12       44.70       37.31     34.98 o 
   0  10  12      670.57      625.46     43.38 o 
   1  10  12        1.26        9.53     14.55 o 
   2  10  12        2.91        0.78     12.31 o 
   3  10  12       16.86       27.65     15.02 o 
   4  10  12        1.96      -11.70     13.66 o 
   5  10  12      394.08      397.55     35.58 o 
   6  10  12       77.93       67.82     22.36 o 
   7  10  12      424.30      528.22     43.26 o 
   8  10  12      434.05      393.63     51.44 o 
   9  10  12        0.93        8.94     18.59 o 
  10  10  12       25.16       -9.25     21.28 o 
   1  11  12      201.67      228.57     24.56 o 
   2  11  12      106.58      112.65     19.36 o 
   3  11  12        1.76       -2.04     13.71 o 
   4  11  12        2.34        4.47     16.18 o 
   5  11  12       54.15       85.16     21.64 o 
   6  11  12      320.50      314.32     34.36 o 
   7  11  12       63.39       56.90     22.32 o 
   8  11  12        0.00        9.67     16.49 o 
   9  11  12        5.28      -19.23     19.48 o 
  10  11  12       14.44        2.78     23.55 o 
   0  12  12      176.81      196.72     39.90 o 
   1  12  12        0.02        4.79     17.20 o 
   2  12  12        1.83      -15.55     15.55 o 
   3  12  12       14.48       19.75     19.14 o 
   4  12  12       54.22       80.89     34.08 o 
   5  12  12       34.65       30.74     19.16 o 
   6  12  12        0.44       -4.84     18.58 o 
   7  12  12      171.57      115.92     27.15 o 
   8  12  12        0.08        6.48     23.67 o 
   9  12  12       41.91       73.12     28.76 o 
   1  13  12        3.19        6.80     21.81 o 
   2  13  12       63.70       55.55     27.40 o 
   3  13  12      216.01      250.69     46.26 o 
   4  13  12      167.84      134.20     32.53 o 
   5  13  12      585.54      795.71     60.66 o 
   6  13  12        7.76       22.81     22.85 o 
   7  13  12      117.14      143.75     31.80 o 
   8  13  12        2.23       16.50     24.31 o 
   0  14  12      348.07      148.91    144.27 o 
   1  14  12        4.11       23.79     29.64 o 
   2  14  12        4.49       55.15     26.35 o 
   3  14  12       16.74       40.69     31.44 o 
   4  14  12        1.31      -22.41     22.41 o 
   5  14  12       55.81       45.31     34.52 o 
   6  14  12        0.17        9.59     26.72 o 
   1  15  12       47.33       26.90     39.73 o 
   2  15  12       18.39      -23.10     38.56 o 
   3  15  12       32.64       12.14     42.20 o 
   4  15  12        3.68        5.04     33.12 o 
   1   1  13     4489.68     4890.97     70.13 o 
   2   1  13      972.63     1022.29     30.32 o 
   3   1  13       26.45       28.49      9.12 o 
   4   1  13       74.80       68.88     14.33 o 
   5   1  13     1390.74     1326.60     54.82 o 
   6   1  13     4251.99     4202.54     83.79 o 
   7   1  13      866.22      822.30     41.09 o 
   8   1  13       29.94        7.05     13.32 o 
   9   1  13       65.51       44.61     18.00 o 
  10   1  13      325.67      342.37     33.39 o 
  11   1  13       82.18       75.57     21.41 o 
  12   1  13       42.43       -4.99     21.71 o 
  13   1  13        0.01       -0.96     21.94 o 
   0   2  13        0.49        1.69      9.92 o 
   1   2  13      174.50      140.84     12.82 o 
   2   2  13       26.97       24.93      6.59 o 
   3   2  13       71.93       72.63     13.01 o 
   4   2  13       14.69       14.74      8.93 o 
   5   2  13      120.60      107.60     17.32 o 
   6   2  13      211.53      208.03     22.29 o 
   7   2  13       73.57       80.04     17.70 o 
   8   2  13       50.14       54.69     16.52 o 
   9   2  13      153.50      170.36     35.37 o 
  10   2  13       19.14        0.60     17.75 o 
  11   2  13        0.00       -9.25     21.92 o 
  12   2  13        0.89       39.04     22.37 o 
  13   2  13       11.21       22.34     36.97 o 
   1   3  13     2140.91     2273.40     41.16 o 
   2   3  13       88.74       74.02      9.30 o 
   3   3  13      275.85      295.58     19.31 o 
   4   3  13        1.22        0.33      7.51 o 
   5   3  13      248.37      226.09     22.75 o 
   6   3  13     1172.55     1207.22     43.37 o 
   7   3  13      306.25      263.67     25.49 o 
   8   3  13      301.99      245.81     26.60 o 
   9   3  13      196.79      217.38     29.84 o 
  10   3  13       26.04        8.10     29.84 o 
  11   3  13        0.10       -3.61     19.42 o 
  12   3  13       19.80        1.14     31.59 o 
  13   3  13       16.24       30.35     29.87 o 
   0   4  13       22.97        6.24      9.49 o 
   1   4  13      215.74      225.53     15.00 o 
   2   4  13       86.89       65.76      9.55 o 
   3   4  13       64.54       70.85     12.38 o 
   4   4  13       64.88       56.42     11.17 o 
   5   4  13       11.02       11.74     10.07 o 
   6   4  13       67.10       64.28     15.80 o 
   7   4  13        2.48        3.26     12.79 o 
   8   4  13      357.08      349.16     35.13 o 
   9   4  13        6.21      -15.34     15.34 o 
  10   4  13       43.91       47.98     20.24 o 
  11   4  13        6.78      -20.01     20.01 o 
  12   4  13        3.42        2.60     24.40 o 
  13   4  13        5.64       19.57     35.89 o 
   1   5  13      928.64      944.35     28.37 o 
   2   5  13     1070.10     1094.25     27.96 o 
   3   5  13       90.07       93.00     12.29 o 
   4   5  13        3.63       -0.17      8.35 o 
   5   5  13     1008.47      992.13     31.70 o 
   6   5  13     3469.39     3570.51     81.84 o 
   7   5  13      343.82      419.24     37.48 o 
   8   5  13       87.95       88.51     21.56 o 
   9   5  13       45.97       28.09     19.93 o 
  10   5  13      407.22      507.70     46.99 o 
  11   5  13        3.80       -1.37     21.45 o 
  12   5  13       81.97       55.36     36.59 o 
  13   5  13       18.68        4.77     31.08 o 
   0   6  13       34.12       31.82     11.92 o 
   1   6  13      142.62      130.27     12.63 o 
   2   6  13      138.05      125.06     12.54 o 
   3   6  13        0.00        0.53      8.90 o 
   4   6  13      163.31      177.12     19.90 o 
   5   6  13      186.02      171.13     20.58 o 
   6   6  13     1355.02     1489.47     45.04 o 
   7   6  13        0.03       -3.58     13.34 o 
   8   6  13      381.34      428.71     36.14 o 
   9   6  13       48.22       35.87     21.67 o 
  10   6  13       50.94       53.26     21.94 o 
  11   6  13       48.29       44.22     26.82 o 
  12   6  13        2.98       50.41     31.08 o 
   1   7  13      305.13      302.82     19.52 o 
   2   7  13      131.08      135.24     13.78 o 
   3   7  13       59.84       60.97     12.49 o 
   4   7  13        8.98        8.56     12.36 o 
   5   7  13      550.92      485.19     31.69 o 
   6   7  13      116.78      110.09     19.62 o 
   7   7  13      100.69       96.40     22.15 o 
   8   7  13      258.11      248.71     30.83 o 
   9   7  13       64.64       68.03     27.43 o 
  10   7  13        1.32        6.23     23.59 o 
  11   7  13       35.97       49.87     32.05 o 
  12   7  13       51.36       47.55     32.85 o 
   0   8  13       15.61        4.41     14.72 o 
   1   8  13      340.00      346.22     21.53 o 
   2   8  13       62.96       76.61     13.63 o 
   3   8  13       93.54       77.14     16.02 o 
   4   8  13      186.20      153.14     20.69 o 
   5   8  13        2.01      -12.16     12.16 o 
   6   8  13      152.17      153.75     21.98 o 
   7   8  13        9.97       -7.32     15.67 o 
   8   8  13      408.37      484.18     45.66 o 
   9   8  13       22.73       52.08     21.20 o 
  10   8  13       62.00       45.03     28.77 o 
  11   8  13       26.53       42.03     33.10 o 
   1   9  13       56.08       52.87     12.38 o 
   2   9  13      114.42      118.05     17.54 o 
   3   9  13       63.13       94.12     18.06 o 
   4   9  13        7.03       13.94     13.50 o 
   5   9  13     1366.42     1512.89     51.48 o 
   6   9  13     1018.68     1110.22     46.98 o 
   7   9  13      133.01      134.01     25.21 o 
   8   9  13      264.06      276.13     37.51 o 
   9   9  13        0.16      -19.36     19.36 o 
  10   9  13      166.12      144.05     37.19 o 
  11   9  13       13.44       21.72     30.91 o 
   0  10  13        4.75      -16.27     16.27 o 
   1  10  13       28.67        1.96     14.32 o 
   2  10  13       16.97       32.68     13.92 o 
   3  10  13       48.02       50.08     18.84 o 
   4  10  13      218.00      258.29     26.33 o 
   5  10  13      253.31      305.76     31.82 o 
   6  10  13      886.01     1023.04     50.86 o 
   7  10  13      228.96      163.19     26.32 o 
   8  10  13      168.53      107.65     28.73 o 
   9  10  13      244.53      196.72     55.08 o 
  10  10  13       92.30       64.31     28.64 o 
   1  11  13        6.85       27.56     16.09 o 
   2  11  13      115.41       96.39     20.64 o 
   3  11  13        1.98        3.88     14.34 o 
   4  11  13        0.34       -1.02     16.90 o 
   5  11  13       76.25       70.63     22.09 o 
   6  11  13        1.76       28.76     21.14 o 
   7  11  13        0.72      -17.85     17.85 o 
   8  11  13       69.64       75.03     27.86 o 
   9  11  13       33.56       11.26     26.22 o 
   0  12  13       19.97       -6.31     24.08 o 
   1  12  13      101.25       86.29     22.87 o 
   2  12  13        4.36      -17.42     17.87 o 
   3  12  13       84.16      102.40     26.80 o 
   4  12  13      136.72      188.09     31.81 o 
   5  12  13       14.83       31.66     21.01 o 
   6  12  13      128.56       75.01     32.81 o 
   7  12  13        4.72       12.09     21.28 o 
   8  12  13      105.42       78.60     30.26 o 
   1  13  13        8.30      -28.83     28.83 o 
   2  13  13        6.40       13.81     26.62 o 
   3  13  13       22.75       20.54     23.28 o 
   4  13  13       57.02       47.38     22.75 o 
   5  13  13      481.60      565.44     58.60 o 
   6  13  13       49.85       19.41     35.43 o 
   7  13  13       12.67       11.70     23.75 o 
   0  14  13       24.61       64.80     89.98 o 
   1  14  13       16.20        3.78     28.30 o 
   2  14  13        0.00      -25.89     25.89 o 
   3  14  13        0.41      -24.81     27.14 o 
   4  14  13      119.95      161.19     39.51 o 
   5  14  13       75.63       78.26     34.65 o 
   6  14  13      295.73      253.50     63.54 o 
   1  15  13        1.00       42.25     42.89 o 
   2  15  13       66.77       83.71     45.03 o 
   3  15  13       58.24      100.36     60.70 o 
   0   0  14     1020.14      973.25     63.05 o 
   1   0  14     1494.69     1523.14     67.60 o 
   2   0  14      147.20      153.68     26.02 o 
   3   0  14      269.37      298.06     34.93 o 
   4   0  14     7229.94     6920.08    155.32 o 
   5   0  14        5.02       -4.83     15.02 o 
   6   0  14       27.49       59.27     25.14 o 
   7   0  14      287.16      234.22     36.59 o 
   8   0  14       99.07       93.72     27.90 o 
   9   0  14     2822.51     2874.39    108.55 o 
  10   0  14      107.40       94.05     31.32 o 
  11   0  14        2.05       28.60     27.09 o 
  12   0  14       36.01       82.96     33.34 o 
  13   0  14      195.91      295.95     65.73 o 
   1   1  14      829.44      716.06     29.27 o 
   2   1  14       22.21       22.29      9.80 o 
   3   1  14      397.84      408.83     27.36 o 
   4   1  14      145.99       86.69     15.48 o 
   5   1  14       12.34       21.71     12.65 o 
   6   1  14       56.58       39.01     14.57 o 
   7   1  14      766.10      837.14     41.67 o 
   8   1  14     1467.45     1375.35     56.78 o 
   9   1  14      615.25      652.02     41.46 o 
  10   1  14      271.03      359.75     33.90 o 
  11   1  14       20.95       42.41     25.39 o 
  12   1  14       74.03       39.25     22.72 o 
  13   1  14       37.80       57.32     27.26 o 
   0   2  14      135.93      132.37     20.45 o 
   1   2  14      257.22      330.16     18.93 o 
   2   2  14       90.85       72.23      9.27 o 
   3   2  14       95.26       88.55     13.38 o 
   4   2  14      420.29      372.60     27.58 o 
   5   2  14      258.85      247.82     24.36 o 
   6   2  14    13344.76    14005.60    184.00 o 
   7   2  14        0.19       -2.51     13.01 o 
   8   2  14      868.45      796.28     41.83 o 
   9   2  14      373.34      304.18     30.22 o 
  10   2  14        0.27       -4.54     16.18 o 
  11   2  14      184.08      160.39     31.08 o 
  12   2  14       10.95      -22.28     22.28 o 
  13   2  14        0.04       -5.81     28.82 o 
   1   3  14      268.51      258.79     16.54 o 
   2   3  14      274.05      328.02     16.81 o 
   3   3  14        0.42       -9.68      9.68 o 
   4   3  14       23.85       31.19     10.35 o 
   5   3  14      206.12      198.05     22.53 o 
   6   3  14      346.18      367.27     29.97 o 
   7   3  14     1254.60     1399.62     49.69 o 
   8   3  14      742.91      765.52     40.25 o 
   9   3  14      647.37      671.43     46.57 o 
  10   3  14      124.02      192.98     37.21 o 
  11   3  14       20.36       17.45     21.73 o 
  12   3  14        0.01        2.33     24.64 o 
  13   3  14       93.61      123.68     44.13 o 
   0   4  14     1286.85     1254.90     42.41 o 
   1   4  14      148.76      112.27     11.92 o 
   2   4  14        0.73       -2.65      6.41 o 
   3   4  14      249.47      246.99     19.40 o 
   4   4  14     3500.07     3504.68     64.78 o 
   5   4  14       14.66       20.92     11.96 o 
   6   4  14       44.20       36.75     15.64 o 
   7   4  14       44.79       13.89     17.15 o 
   8   4  14      447.39      391.03     37.61 o 
   9   4  14     1910.03     1984.40     71.74 o 
  10   4  14        6.35        0.26     19.12 o 
  11   4  14       26.19       50.85     26.51 o 
  12   4  14       31.24       14.78     26.47 o 
  13   4  14      115.82      119.85     50.79 o 
   1   5  14      692.82      679.23     22.61 o 
   2   5  14      150.13      164.32     14.62 o 
   3   5  14      204.15      193.46     17.03 o 
   4   5  14      202.73      188.72     17.50 o 
   5   5  14      493.89      496.16     25.29 o 
   6   5  14      229.08      220.29     25.69 o 
   7   5  14       51.68       92.88     22.50 o 
   8   5  14     1418.21     1557.58     62.71 o 
   9   5  14      149.61      111.29     24.91 o 
  10   5  14       27.84       66.31     27.38 o 
  11   5  14      171.20      106.48     52.58 o 
  12   5  14        0.12       -4.52     27.12 o 
   0   6  14        0.02       16.73     12.10 o 
   1   6  14       33.59       29.23      9.76 o 
   2   6  14        2.58       -3.86      8.69 o 
   3   6  14        2.67       -3.04      8.74 o 
   4   6  14      226.68      228.13     23.23 o 
   5   6  14      303.82      320.60     26.79 o 
   6   6  14     5023.18     5437.19    100.54 o 
   7   6  14      111.70       83.78     18.61 o 
   8   6  14      574.92      555.11     42.25 o 
   9   6  14      194.97      169.40     30.38 o 
  10   6  14        4.09      -21.19     21.19 o 
  11   6  14       88.61       47.04     29.29 o 
  12   6  14        5.83      -21.50     26.62 o 
   1   7  14        9.68       23.59      8.78 o 
   2   7  14       78.55       75.70     13.36 o 
   3   7  14       12.97        7.54     11.70 o 
   4   7  14      155.13      194.06     21.89 o 
   5   7  14      518.64      553.13     34.59 o 
   6   7  14      221.44      189.48     27.73 o 
   7   7  14      862.21      910.68     48.22 o 
   8   7  14      181.53      202.32     29.82 o 
   9   7  14      315.11      313.37     39.77 o 
  10   7  14       94.75        9.03     27.97 o 
  11   7  14        6.88      -14.75     28.63 o 
  12   7  14        0.32      -32.03     32.03 o 
   0   8  14       66.52       59.13     16.67 o 
   1   8  14       20.67       18.20      9.99 o 
   2   8  14      256.74      242.12     20.70 o 
   3   8  14        1.70        9.32     13.54 o 
   4   8  14      331.53      374.17     30.91 o 
   5   8  14       75.68       71.80     18.61 o 
   6   8  14        0.69        9.58     15.29 o 
   7   8  14       27.47       -2.64     17.93 o 
   8   8  14       23.85       39.01     22.77 o 
   9   8  14      186.21      220.58     40.55 o 
  10   8  14       90.02       36.27     36.19 o 
  11   8  14       17.97        0.82     29.07 o 
   1   9  14       55.47       65.12     14.54 o 
   2   9  14       17.60        2.15     12.37 o 
   3   9  14       53.42       52.81     16.26 o 
   4   9  14       42.70       45.78     17.17 o 
   5   9  14      601.27      673.04     39.39 o 
   6   9  14       47.62       67.16     18.36 o 
   7   9  14        0.70       -6.84     18.54 o 
   8   9  14      728.77      625.92    121.75 o 
   9   9  14       35.31       39.76     22.47 o 
  10   9  14       15.80       23.69     30.93 o 
   0  10  14       68.09       63.98     22.34 o 
   1  10  14        1.00       -7.71     13.63 o 
   2  10  14       20.98       18.41     14.40 o 
   3  10  14       10.53        3.60     21.97 o 
   4  10  14       73.64       84.09     18.79 o 
   5  10  14      149.77      174.85     26.92 o 
   6  10  14      605.56      635.06     48.02 o 
   7  10  14      244.31      170.56     31.86 o 
   8  10  14      166.70       56.12     53.48 o 
   9  10  14       76.77       96.27     30.69 o 
  10  10  14        3.37      -18.66     27.36 o 
   1  11  14        6.78        9.91     15.32 o 
   2  11  14      114.62      113.89     25.53 o 
   3  11  14       40.76       55.34     18.98 o 
   4  11  14        3.98       10.58     17.52 o 
   5  11  14      298.04      291.27     34.01 o 
   6  11  14      365.90      305.85     75.43 o 
   7  11  14      275.60       80.92     68.27 o 
   8  11  14       13.05       -1.72     22.22 o 
   9  11  14       55.86       56.62     28.59 o 
   0  12  14        6.35       -6.70     26.03 o 
   1  12  14       92.45       92.64     26.15 o 
   2  12  14       49.86       56.09     21.64 o 
   3  12  14        5.26      -17.37     17.37 o 
   4  12  14       35.67       36.77     22.67 o 
   5  12  14      113.75       81.87     28.04 o 
   6  12  14       33.49       25.63     21.66 o 
   7  12  14        3.59       22.00     26.16 o 
   8  12  14       69.42       77.19     30.20 o 
   1  13  14        2.24       14.55     24.40 o 
   2  13  14       10.05      -21.71     21.71 o 
   3  13  14       38.95       36.04     29.59 o 
   4  13  14      103.66      106.72     28.64 o 
   5  13  14      475.38      598.00     62.60 o 
   6  13  14       85.63      105.39     32.13 o 
   7  13  14        7.57        6.11     31.24 o 
   0  14  14        2.48       47.99     55.79 o 
   1  14  14        3.45       38.20     37.22 o 
   2  14  14        0.71       -6.72     28.49 o 
   3  14  14        5.68       28.79     30.32 o 
   4  14  14       14.82       27.53     30.45 o 
   5  14  14       38.39       51.79     32.63 o 
   1  15  14        0.69      -43.49     43.49 o 
   2  15  14       22.85       10.14     42.11 o 
   1   1  15      963.50      926.09     34.81 o 
   2   1  15      847.11      860.78     36.72 o 
   3   1  15       67.63       51.61     14.35 o 
   4   1  15     1884.18     1802.44     77.31 o 
   5   1  15      149.70      132.69     22.67 o 
   6   1  15     1207.14     1228.41     52.02 o 
   7   1  15       74.13       97.18     19.81 o 
   8   1  15       36.91       31.14     16.19 o 
   9   1  15      149.28       73.47     20.38 o 
  10   1  15        8.82       -4.85     16.77 o 
  11   1  15      179.39      258.17     35.58 o 
  12   1  15       18.89      -10.94     21.70 o 
  13   1  15       33.49        9.39     30.58 o 
   0   2  15       39.82       36.93     14.67 o 
   1   2  15        1.40        6.00      7.84 o 
   2   2  15       18.46        9.51      9.23 o 
   3   2  15       29.53       42.23     11.03 o 
   4   2  15       12.46        2.89     12.39 o 
   5   2  15        0.01      -12.34     12.34 o 
   6   2  15       99.66       93.17     20.16 o 
   7   2  15      330.07      326.06     29.97 o 
   8   2  15       40.12       22.20     15.65 o 
   9   2  15       16.61        4.66     15.27 o 
  10   2  15       22.09       32.67     19.41 o 
  11   2  15       15.30       -2.60     20.71 o 
  12   2  15        5.28       33.28     24.58 o 
  13   2  15        4.13       11.89     30.61 o 
   1   3  15      289.55      284.95     17.81 o 
   2   3  15        0.00        4.72      7.66 o 
   3   3  15      104.42      105.92     14.17 o 
   4   3  15     2502.10     2520.74     64.31 o 
   5   3  15      192.65      178.87     22.41 o 
   6   3  15     1967.17     2082.50     60.96 o 
   7   3  15       15.82        4.03     15.20 o 
   8   3  15       52.01       27.76     16.53 o 
   9   3  15      102.71       80.15     23.61 o 
  10   3  15       56.85       95.38     25.15 o 
  11   3  15       42.80       19.45     22.90 o 
  12   3  15       68.98       91.76     50.83 o 
   0   4  15     1232.46     1320.81     44.21 o 
   1   4  15        0.81       -1.85      7.13 o 
   2   4  15        8.02        3.27      7.77 o 
   3   4  15      207.37      212.79     19.16 o 
   4   4  15      353.12      356.44     27.25 o 
   5   4  15      388.47      418.82     32.77 o 
   6   4  15      123.22      123.95     20.37 o 
   7   4  15      355.00      353.72     35.41 o 
   8   4  15       10.98       11.70     17.51 o 
   9   4  15      214.47      229.44     31.66 o 
  10   4  15        0.42       15.45     19.05 o 
  11   4  15        6.71       -1.63     22.81 o 
  12   4  15        2.26       26.18     28.65 o 
   1   5  15      656.46      634.52     23.80 o 
   2   5  15      360.90      359.59     22.10 o 
   3   5  15      865.26      766.21     27.89 o 
   4   5  15     2192.59     2231.37     49.07 o 
   5   5  15       84.08       94.61     17.06 o 
   6   5  15      902.34     1004.31     45.96 o 
   7   5  15       70.52       86.66     23.25 o 
   8   5  15       29.78       39.44     21.36 o 
   9   5  15       90.81       90.01     24.62 o 
  10   5  15       46.27       34.16     27.73 o 
  11   5  15       64.74       64.56     29.67 o 
  12   5  15        9.13       26.19     29.77 o 
   0   6  15      345.88      285.46     36.78 o 
   1   6  15      229.23      207.43     16.40 o 
   2   6  15      211.32      205.52     18.15 o 
   3   6  15       65.65      104.37     15.33 o 
   4   6  15       17.22       17.02     12.57 o 
   5   6  15       21.90       30.26     17.13 o 
   6   6  15     1190.12     1110.09     45.71 o 
   7   6  15      791.01      751.05     41.00 o 
   8   6  15       70.31       60.91     27.32 o 
   9   6  15       14.87       13.38     22.63 o 
  10   6  15        9.20        6.88     22.08 o 
  11   6  15       30.45       33.82     30.43 o 
  12   6  15       31.08       23.92     34.42 o 
   1   7  15        0.06        8.79     10.40 o 
   2   7  15       25.00        6.12      9.68 o 
   3   7  15      425.16      476.64     27.55 o 
   4   7  15      353.13      380.86     30.73 o 
   5   7  15        2.02       -1.25     12.78 o 
   6   7  15      760.65      854.52     45.28 o 
   7   7  15       91.73      118.11     23.32 o 
   8   7  15       51.46       52.19     24.13 o 
   9   7  15        6.17       -7.84     20.61 o 
  10   7  15        0.17      -18.87     23.48 o 
  11   7  15        7.21       63.55     33.42 o 
   0   8  15      878.89     1000.85     46.70 o 
   1   8  15       56.65       55.08     14.16 o 
   2   8  15        5.94       -7.89     11.78 o 
   3   8  15      342.58      364.32     29.43 o 
   4   8  15      287.86      279.84     28.20 o 
   5   8  15      429.96      473.90     35.25 o 
   6   8  15      286.65      321.36     33.21 o 
   7   8  15      465.55      505.84     42.99 o 
   8   8  15        8.20        1.25     20.63 o 
   9   8  15      288.99      360.32     49.14 o 
  10   8  15        0.43        7.35     25.89 o 
  11   8  15       16.06       35.97     31.94 o 
   1   9  15       70.49       93.65     16.27 o 
   2   9  15      199.75      234.35     25.39 o 
   3   9  15      332.44      362.47     30.58 o 
   4   9  15      696.66      750.25     38.46 o 
   5   9  15       14.73       16.39     15.94 o 
   6   9  15      140.83      145.01     26.26 o 
   7   9  15        4.48        2.70     19.30 o 
   8   9  15        8.43      -11.72     19.10 o 
   9   9  15        5.60      -22.24     22.24 o 
  10   9  15        1.04        3.90     26.36 o 
   0  10  15       34.11       23.13     18.28 o 
   1  10  15      133.59      162.56     23.84 o 
   2  10  15        0.34       -5.24     14.85 o 
   3  10  15       49.10       35.25     16.09 o 
   4  10  15       18.85       -2.44     15.37 o 
   5  10  15        3.19      -14.95     14.95 o 
   6  10  15      434.25      520.11     45.79 o 
   7  10  15      734.65      731.80     69.68 o 
   8  10  15        5.00       -6.50     21.70 o 
   9  10  15      112.79       56.47     27.49 o 
   1  11  15        7.18       23.48     17.24 o 
   2  11  15      215.34      288.75     31.66 o 
   3  11  15       88.65       93.59     22.92 o 
   4  11  15      180.33      158.24     27.92 o 
   5  11  15       16.67       -2.17     19.32 o 
   6  11  15      476.23      420.57    117.13 o 
   7  11  15      125.49       69.67     28.14 o 
   8  11  15       19.99       20.99     25.76 o 
   0  12  15       10.89       48.19     37.69 o 
   1  12  15       81.58       80.00     27.08 o 
   2  12  15       23.04       18.74     21.00 o 
   3  12  15      167.81      146.63     29.72 o 
   4  12  15       34.49        7.62     21.87 o 
   5  12  15      239.34      181.04     46.53 o 
   6  12  15      156.49      107.36     42.70 o 
   7  12  15      134.94       79.36     34.39 o 
   1  13  15        2.23        5.73     28.57 o 
   2  13  15       21.31       51.56     32.04 o 
   3  13  15       40.18       60.59     30.96 o 
   4  13  15      416.94      428.00     90.55 o 
   5  13  15       46.66       77.13     29.91 o 
   6  13  15       60.24       41.47     29.03 o 
   0  14  15        6.74      100.78     72.59 o 
   1  14  15       79.99       54.44     98.98 o 
   2  14  15       10.50        2.57     31.76 o 
   3  14  15        0.19       20.75     30.74 o 
   4  14  15        5.15       25.51     35.53 o 
   0   0  16      133.17      152.40     33.86 o 
   1   0  16        0.26       16.47     16.21 o 
   2   0  16       84.72       64.86     22.81 o 
   3   0  16     4001.39     3952.61    135.74 o 
   4   0  16     4694.35     4948.33    135.19 o 
   5   0  16       10.36        7.07     19.84 o 
   6   0  16      180.55      184.29     33.69 o 
   7   0  16       86.05      102.70     28.97 o 
   8   0  16      688.93      671.79     58.28 o 
   9   0  16      337.51      377.99     50.28 o 
  10   0  16      152.93      135.03     36.82 o 
  11   0  16      282.36      251.23     65.86 o 
  12   0  16       24.91       29.76     40.27 o 
   1   1  16      768.16      751.55     32.43 o 
   2   1  16      473.01      539.09     31.57 o 
   3   1  16      514.17      515.46     33.09 o 
   4   1  16      264.43      249.46     26.29 o 
   5   1  16       37.45       56.02     16.06 o 
   6   1  16       49.37       61.51     17.11 o 
   7   1  16      910.48      864.13     42.15 o 
   8   1  16       18.67       10.46     15.73 o 
   9   1  16       72.92       69.27     19.61 o 
  10   1  16      110.00      132.71     29.35 o 
  11   1  16        0.63       -6.56     22.19 o 
  12   1  16      235.21      182.41     73.83 o 
   0   2  16       37.82       54.27     17.20 o 
   1   2  16      155.20      138.26     16.01 o 
   2   2  16       29.49       19.91     11.07 o 
   3   2  16       20.64       23.97     18.42 o 
   4   2  16       13.47       33.62     14.19 o 
   5   2  16      196.86      192.81     26.16 o 
   6   2  16       27.29       18.79     14.49 o 
   7   2  16     3850.98     3751.49     86.37 o 
   8   2  16       12.60        0.56     14.86 o 
   9   2  16      141.35      106.43     22.68 o 
  10   2  16       69.62       76.87     24.09 o 
  11   2  16      502.36      746.93     70.73 o 
  12   2  16       78.22       64.79     27.98 o 
   1   3  16     1243.07     1266.38     36.01 o 
   2   3  16      425.77      480.02     23.90 o 
   3   3  16       18.04       25.12     15.75 o 
   4   3  16      107.70       96.68     18.44 o 
   5   3  16     1070.26     1120.60     45.60 o 
   6   3  16        5.58       14.10     15.11 o 
   7   3  16     1230.36     1272.36     62.78 o 
   8   3  16      235.21      170.72     28.76 o 
   9   3  16       25.54       32.52     20.25 o 
  10   3  16      147.91      143.18     28.92 o 
  11   3  16        6.63       26.19     20.88 o 
  12   3  16      254.23      161.17    109.79 o 
   0   4  16        3.48       16.01     12.52 o 
   1   4  16      370.06      354.01     20.18 o 
   2   4  16        6.69        9.54      9.41 o 
   3   4  16     4154.86     4222.87     80.30 o 
   4   4  16     3084.09     3395.09     73.33 o 
   5   4  16      134.59      132.18     21.42 o 
   6   4  16      181.98      206.72     25.46 o 
   7   4  16        7.92       11.71     16.67 o 
   8   4  16      424.57      450.85     43.46 o 
   9   4  16        0.14        0.42     19.58 o 
  10   4  16       98.71       32.22     33.31 o 
  11   4  16       98.88       26.85     44.50 o 
  12   4  16        1.35      -23.01     26.07 o 
   1   5  16      114.87      107.39     14.13 o 
   2   5  16      303.74      318.81     21.69 o 
   3   5  16     1818.68     1918.18     48.94 o 
   4   5  16      722.20      716.49     32.31 o 
   5   5  16        0.03       -7.03     12.50 o 
   6   5  16        0.73      -15.83     15.83 o 
   7   5  16       37.09       19.79     18.06 o 
   8   5  16       33.33        8.83     18.94 o 
   9   5  16       29.95       40.24     22.45 o 
  10   5  16        0.53       14.75     28.37 o 
  11   5  16       60.59      113.44     31.58 o 
  12   5  16       34.32       -5.79     30.57 o 
   0   6  16       12.73       20.60     16.43 o 
   1   6  16      108.84      111.96     16.48 o 
   2   6  16       63.25       58.55     13.78 o 
   3   6  16        5.55        1.16     10.27 o 
   4   6  16        2.75       15.63     15.78 o 
   5   6  16       54.95       55.96     18.54 o 
   6   6  16       10.23       20.94     15.19 o 
   7   6  16     1565.62     1611.01     60.41 o 
   8   6  16       11.24       12.93     18.06 o 
   9   6  16       95.58       87.99     26.97 o 
  10   6  16       60.03       60.41     24.38 o 
  11   6  16      211.75      164.98     65.89 o 
   1   7  16       63.01       74.70     13.71 o 
   2   7  16      423.34      461.68     30.73 o 
   3   7  16      784.56      839.16     34.20 o 
   4   7  16      284.55      336.94     28.94 o 
   5   7  16      433.10      526.30     58.87 o 
   6   7  16      125.13      112.56     23.41 o 
   7   7  16     1010.29     1120.31     54.25 o 
   8   7  16      238.18      210.96     35.64 o 
   9   7  16       60.94       93.63     27.67 o 
  10   7  16       72.46       31.70     27.99 o 
  11   7  16        5.15      -27.30     27.30 o 
   0   8  16       90.94       70.88     18.73 o 
   1   8  16        0.19      -10.71     10.71 o 
   2   8  16       92.14       96.81     16.77 o 
   3   8  16     1588.34     1781.77     54.88 o 
   4   8  16      818.44      864.14     40.40 o 
   5   8  16       52.66       44.93     19.51 o 
   6   8  16       17.78        6.81     17.47 o 
   7   8  16       84.21       90.35     24.14 o 
   8   8  16        2.50       -8.47     18.42 o 
   9   8  16        1.09       -2.69     23.27 o 
  10   8  16      110.97      136.01     44.42 o 
   1   9  16       86.76      106.94     17.89 o 
   2   9  16      312.08      364.95     30.22 o 
   3   9  16      306.70      305.61     28.61 o 
   4   9  16      787.68      846.47     41.81 o 
   5   9  16      227.42      192.28     28.40 o 
   6   9  16        1.92       19.20     18.70 o 
   7   9  16       21.85       13.23     22.44 o 
   8   9  16       34.79       21.61     21.11 o 
   9   9  16       50.74       35.15     30.05 o 
  10   9  16        3.26       14.37     30.54 o 
   0  10  16       46.51       52.47     23.92 o 
   1  10  16        0.48      -12.95     15.21 o 
   2  10  16       65.83       54.36     19.00 o 
   3  10  16        0.71       -3.00     14.99 o 
   4  10  16       10.41       43.39     18.06 o 
   5  10  16        0.34       -4.05     16.78 o 
   6  10  16        3.32       14.25     22.54 o 
   7  10  16      422.79      475.59     59.75 o 
   8  10  16       15.39       -1.03     23.84 o 
   9  10  16       64.22       17.41     28.93 o 
   1  11  16       51.01       30.33     21.89 o 
   2  11  16      135.33      142.28     25.57 o 
   3  11  16      534.15      543.07     46.63 o 
   4  11  16      220.00      188.12     32.77 o 
   5  11  16      202.77      205.60     42.01 o 
   6  11  16      243.69      176.46     81.45 o 
   7  11  16      293.06      163.35     78.57 o 
   8  11  16       64.00       13.55     27.70 o 
   0  12  16       19.29       76.14     54.59 o 
   1  12  16       26.31       16.08     23.77 o 
   2  12  16       53.61       74.72     26.17 o 
   3  12  16      620.43      813.81     84.10 o 
   4  12  16      130.74       89.16     25.17 o 
   5  12  16       52.11       38.28     27.34 o 
   6  12  16        0.75       12.91     25.73 o 
   7  12  16        0.02       -2.04     27.49 o 
   1  13  16       77.88       -7.94     30.71 o 
   2  13  16      100.69       86.04     31.61 o 
   3  13  16      175.26      138.69     50.53 o 
   4  13  16      269.32      229.16     54.41 o 
   5  13  16        8.05       -4.79     33.41 o 
   0  14  16       62.43      -17.40     73.78 o 
   1  14  16       21.92      -23.68     35.00 o 
   2  14  16       21.49      -32.91     32.91 o 
   3  14  16        3.46        7.43     39.14 o 
   1   1  17        6.33        3.56     12.06 o 
   2   1  17       46.42       46.64     17.60 o 
   3   1  17     2816.83     2885.21     71.49 o 
   4   1  17      131.65       89.92     19.88 o 
   5   1  17      319.87      305.76     29.15 o 
   6   1  17      376.82      336.99     31.49 o 
   7   1  17      115.05      110.41     21.49 o 
   8   1  17      404.54      359.19     34.00 o 
   9   1  17        5.75      -13.80     16.68 o 
  10   1  17      194.88      289.71     38.89 o 
  11   1  17       41.42        0.98     34.40 o 
  12   1  17        1.11      -15.06     23.73 o 
   0   2  17        7.95        0.79     26.68 o 
   1   2  17        9.76        7.48     11.28 o 
   2   2  17       95.58       80.31     19.38 o 
   3   2  17        0.61        3.57     12.52 o 
   4   2  17        3.63       -6.72     15.90 o 
   5   2  17       86.99       46.18     17.40 o 
   6   2  17        0.66      -14.80     14.80 o 
   7   2  17      131.56      141.61     24.28 o 
   8   2  17       16.43       31.25     17.06 o 
   9   2  17      126.71      148.62     29.02 o 
  10   2  17       17.82       37.99     23.12 o 
  11   2  17       34.33        5.33     21.62 o 
  12   2  17       12.82      -16.28     25.32 o 
   1   3  17       24.26       20.88     11.18 o 
   2   3  17        3.57       -8.95      8.95 o 
   3   3  17     2208.02     2154.51     68.90 o 
   4   3  17      179.11      169.65     24.00 o 
   5   3  17      449.20      418.61     33.60 o 
   6   3  17       53.48       20.65     17.04 o 
   7   3  17       30.21       57.01     18.07 o 
   8   3  17      200.58      212.81     31.32 o 
   9   3  17        9.24       -5.01     18.43 o 
  10   3  17      136.30      133.38     43.41 o 
  11   3  17       15.00       26.00     23.75 o 
  12   3  17        7.13        5.95     32.10 o 
   0   4  17        2.04        3.17     11.42 o 
   1   4  17      312.66      298.66     21.32 o 
   2   4  17      468.27      455.84     25.08 o 
   3   4  17      531.70      518.96     34.28 o 
   4   4  17      109.17       94.74     18.74 o 
   5   4  17        9.55       11.72     15.12 o 
   6   4  17        3.30        6.51     15.06 o 
   7   4  17       65.04       61.69     21.16 o 
   8   4  17       37.02       37.35     19.79 o 
   9   4  17      241.86      298.75     44.21 o 
  10   4  17       48.80       36.44     23.06 o 
  11   4  17        0.11       12.37     27.73 o 
  12   4  17        0.57       -6.99     30.37 o 
   1   5  17      152.87      135.58     17.52 o 
   2   5  17      106.70       89.33     14.91 o 
   3   5  17      279.18      260.62     24.96 o 
   4   5  17      508.08      479.88     33.98 o 
   5   5  17        2.99       -6.84     12.43 o 
   6   5  17      123.21      108.52     31.86 o 
   7   5  17       41.88       21.49     19.12 o 
   8   5  17      217.00      249.84     34.92 o 
   9   5  17      115.44      139.09     30.95 o 
  10   5  17      234.82      131.59     64.53 o 
  11   5  17        6.96       28.04     27.23 o 
   0   6  17      388.39      384.50     37.08 o 
   1   6  17      494.13      485.11     26.58 o 
   2   6  17       62.87       54.55     13.41 o 
   3   6  17      190.77      203.18     20.25 o 
   4   6  17       29.34       20.75     19.73 o 
   5   6  17      508.57      512.55     40.28 o 
   6   6  17      140.83      137.66     23.06 o 
   7   6  17       33.94       29.23     18.67 o 
   8   6  17       15.77       12.47     19.28 o 
   9   6  17       83.32       53.23     37.18 o 
  10   6  17        4.56       23.39     25.90 o 
  11   6  17       54.90       21.72     31.54 o 
   1   7  17      341.21      368.84     26.06 o 
   2   7  17      269.05      264.33     25.86 o 
   3   7  17     1622.24     1741.60     53.77 o 
   4   7  17       17.91       36.07     18.47 o 
   5   7  17     1084.03     1155.10     51.77 o 
   6   7  17        0.22       -6.86     16.94 o 
   7   7  17       12.63       44.08     21.57 o 
   8   7  17        2.88       -3.57     23.03 o 
   9   7  17       57.31       78.01     28.75 o 
  10   7  17        1.49       -7.32     28.51 o 
   0   8  17       47.91       30.78     19.62 o 
   1   8  17      529.75      570.99     31.40 o 
   2   8  17      776.64      842.99     44.30 o 
   3   8  17      405.31      418.72     31.67 o 
   4   8  17      241.34      229.85     27.89 o 
   5   8  17        7.62       12.75     16.60 o 
   6   8  17        0.17       -2.78     17.86 o 
   7   8  17       49.01       29.00     21.31 o 
   8   8  17       43.26       53.50     25.09 o 
   9   8  17      225.33      204.82     42.86 o 
  10   8  17       96.59      140.29     38.94 o 
   1   9  17       94.97      108.29     21.13 o 
   2   9  17        0.14       11.68     14.79 o 
   3   9  17       15.18        8.35     15.34 o 
   4   9  17      277.19      286.22     28.70 o 
   5   9  17       64.30       47.94     22.77 o 
   6   9  17       30.96       17.87     19.33 o 
   7   9  17       62.71       60.45     24.73 o 
   8   9  17       35.52       14.44     24.09 o 
   9   9  17       86.07      109.08     34.50 o 
   0  10  17       98.27      108.35     61.49 o 
   1  10  17       97.65       98.55     24.28 o 
   2  10  17       78.14      113.84     24.09 o 
   3  10  17       67.23       93.34     21.12 o 
   4  10  17       29.94       18.15     17.44 o 
   5  10  17      122.19      101.69     23.74 o 
   6  10  17       40.14      -15.50     21.29 o 
   7  10  17      105.85       79.64     31.69 o 
   8  10  17        2.55       -9.06     25.21 o 
   1  11  17      185.30      241.52     37.75 o 
   2  11  17      272.55      308.13     33.63 o 
   3  11  17      180.10      173.00     27.71 o 
   4  11  17       91.44       83.80     24.71 o 
   5  11  17      261.43       87.30     50.30 o 
   6  11  17      122.34       73.06     47.04 o 
   7  11  17        6.67      -17.19     26.24 o 
   0  12  17       28.53       49.79     38.37 o 
   1  12  17      241.49      301.92     43.92 o 
   2  12  17      570.70      714.48     69.09 o 
   3  12  17       82.65      124.39     28.57 o 
   4  12  17      198.93      209.50     59.40 o 
   5  12  17       11.52      -26.09     26.75 o 
   6  12  17        2.61        2.34     27.71 o 
   1  13  17       77.24       79.92     35.29 o 
   2  13  17        2.32       27.96     30.94 o 
   3  13  17       16.61       15.68     29.01 o 
   4  13  17      166.06      183.12     40.24 o 
   5  13  17       13.77        9.78     32.33 o 
   0  14  17      120.22      214.16    103.18 o 
   1  14  17      145.59      196.84     51.84 o 
   2  14  17        2.60       17.81     55.02 o 
   0   0  18      201.45      261.93     79.48 o 
   1   0  18      338.94      286.63     61.34 o 
   2   0  18     1494.30     1236.80     91.59 o 
   3   0  18     4182.53     4573.78    135.65 o 
   4   0  18     3594.30     3494.80    145.76 o 
   5   0  18       14.19       14.42     21.77 o 
   6   0  18      888.27      861.84     61.71 o 
   7   0  18       53.10       26.14     22.64 o 
   8   0  18       61.57       41.31     28.97 o 
   9   0  18      124.77      165.43     46.27 o 
  10   0  18      100.49       48.90     58.19 o 
  11   0  18       54.31       14.32     39.91 o 
  12   0  18        0.06       22.51     48.35 o 
   1   1  18      307.00      335.13     28.75 o 
   2   1  18     1944.37     1910.31     59.90 o 
   3   1  18     5036.56     5180.77    103.13 o 
   4   1  18      630.39      616.83     43.89 o 
   5   1  18       16.47       -2.37     16.13 o 
   6   1  18      223.85      220.16     27.10 o 
   7   1  18        9.29        9.12     14.82 o 
   8   1  18       16.66       25.05     17.59 o 
   9   1  18      151.25      144.54     26.41 o 
  10   1  18      160.34      143.69     35.60 o 
  11   1  18       31.36       35.06     23.96 o 
  12   1  18       35.39       18.51     38.94 o 
   0   2  18     1409.69     1388.45     72.97 o 
   1   2  18       48.81       49.15     16.41 o 
   2   2  18     3010.72     3239.10    103.55 o 
   3   2  18     1817.45     1841.85     76.41 o 
   4   2  18      559.07      588.60     38.81 o 
   5   2  18      359.71      304.00     39.77 o 
   6   2  18      658.83      614.92     41.32 o 
   7   2  18       34.42       34.99     20.24 o 
   8   2  18       21.65       16.59     17.26 o 
   9   2  18      110.84       96.48     26.16 o 
  10   2  18      169.42       91.91     71.01 o 
  11   2  18       71.81        0.74     24.64 o 
  12   2  18      135.44      191.66     62.78 o 
   1   3  18       24.00       30.32     13.50 o 
   2   3  18     2954.78     2949.26     69.51 o 
   3   3  18     3566.17     3886.52    110.17 o 
   4   3  18       53.72       53.86     18.06 o 
   5   3  18       38.08        6.43     15.18 o 
   6   3  18        6.59        0.81     15.76 o 
   7   3  18        0.70       -9.61     15.64 o 
   8   3  18        2.72        9.12     20.42 o 
   9   3  18       87.08       93.18     25.33 o 
  10   3  18        0.19       22.84     21.29 o 
  11   3  18       11.16      -23.51     23.51 o 
   0   4  18      140.69      133.33     27.29 o 
   1   4  18      427.41      431.25     25.56 o 
   2   4  18      608.00      507.25     28.24 o 
   3   4  18     2093.90     2295.58     61.26 o 
   4   4  18     2309.56     2335.58     68.21 o 
   5   4  18       16.87        8.34     15.88 o 
   6   4  18      275.40      266.25     32.96 o 
   7   4  18       19.07        7.85     18.77 o 
   8   4  18      300.62      323.09     37.92 o 
   9   4  18       71.43      101.48     29.09 o 
  10   4  18        4.15        2.35     23.22 o 
  11   4  18       47.62        3.41     28.94 o 
   1   5  18      559.93      549.18     26.67 o 
   2   5  18     1015.31     1018.84     35.24 o 
   3   5  18     2716.74     2774.91     69.56 o 
   4   5  18      211.30      217.05     24.48 o 
   5   5  18        0.34        1.72     17.90 o 
   6   5  18        4.18       -9.37     17.32 o 
   7   5  18       53.78       66.83     23.19 o 
   8   5  18       25.99       57.08     40.42 o 
   9   5  18       92.98       80.99     28.06 o 
  10   5  18       72.68      114.21     33.03 o 
  11   5  18       34.39       37.95     32.56 o 
   0   6  18     1116.88     1046.32     57.23 o 
   1   6  18      138.70      137.92     18.32 o 
   2   6  18      980.52     1115.69     46.70 o 
   3   6  18      663.39      705.15     40.39 o 
   4   6  18       83.72       93.78     22.25 o 
   5   6  18       63.54       63.38     19.94 o 
   6   6  18      352.46      325.85     38.16 o 
   7   6  18       29.27       24.70     20.29 o 
   8   6  18       16.20       15.89     19.63 o 
   9   6  18        6.15      -19.28     21.46 o 
  10   6  18      113.55      117.42     32.66 o 
   1   7  18        0.85       26.81     13.26 o 
   2   7  18      942.41      964.62     37.70 o 
   3   7  18      926.09      994.01     45.98 o 
   4   7  18      183.04      210.18     28.23 o 
   5   7  18      132.02      114.70     25.93 o 
   6   7  18        4.03        1.75     18.21 o 
   7   7  18        4.12        9.17     22.36 o 
   8   7  18       24.56        7.09     23.41 o 
   9   7  18        4.85       20.26     24.87 o 
  10   7  18       10.60       32.47     33.73 o 
   0   8  18        0.00      -15.11     17.56 o 
   1   8  18      137.80      126.02     21.04 o 
   2   8  18     1135.45     1233.27     47.15 o 
   3   8  18      368.03      371.09     31.05 o 
   4   8  18      620.00      611.40     43.58 o 
   5   8  18      191.18      199.74     29.33 o 
   6   8  18      400.73      386.06     38.15 o 
   7   8  18        3.90       35.43     21.86 o 
   8   8  18        0.67        9.01     23.82 o 
   9   8  18       41.77       83.00     33.88 o 
   1   9  18      353.51      392.70     39.28 o 
   2   9  18        2.49       -2.68     15.09 o 
   3   9  18      466.46      509.13     38.44 o 
   4   9  18      531.16      600.07     44.32 o 
   5   9  18        0.56      -12.10     18.24 o 
   6   9  18       15.43      -18.55     19.51 o 
   7   9  18       42.83       -5.04     21.18 o 
   8   9  18        4.95      -11.06     25.07 o 
   9   9  18       17.06        8.45     29.29 o 
   0  10  18      501.92      578.63     76.99 o 
   1  10  18      113.50      163.68     28.60 o 
   2  10  18      155.62      154.46     30.21 o 
   3  10  18      122.65      160.99     27.29 o 
   4  10  18        0.89       25.18     19.26 o 
   5  10  18        1.34       -6.41     18.78 o 
   6  10  18       53.46       20.86     21.93 o 
   7  10  18        6.41       -9.31     23.85 o 
   8  10  18        1.18      -12.85     27.88 o 
   1  11  18        1.93       24.43     25.48 o 
   2  11  18      408.66      462.71     45.05 o 
   3  11  18      148.11      201.53     29.70 o 
   4  11  18       33.88       40.37     23.91 o 
   5  11  18      111.97       71.59     34.29 o 
   6  11  18      129.39       65.41     37.49 o 
   7  11  18        0.07      -19.20     25.96 o 
   0  12  18       86.91       37.63     50.09 o 
   1  12  18       49.49       41.67     29.07 o 
   2  12  18      322.24      329.38     45.43 o 
   3  12  18        1.74       -4.84     24.09 o 
   4  12  18       23.96      -17.99     33.60 o 
   5  12  18      171.79      132.02     84.68 o 
   1  13  18       75.51      104.84     30.12 o 
   2  13  18        1.19        1.54     42.20 o 
   3  13  18       33.90       23.11     35.60 o 
   1   1  19      545.28      431.74     38.45 o 
   2   1  19        8.11       -4.83     16.56 o 
   3   1  19       21.29       13.67     15.67 o 
   4   1  19      891.75      830.42     44.34 o 
   5   1  19      923.51      931.56     45.46 o 
   6   1  19      338.69      349.85     33.81 o 
   7   1  19       47.31       44.94     18.06 o 
   8   1  19        1.12      -15.78     16.66 o 
   9   1  19        1.37       -5.19     17.68 o 
  10   1  19       23.42        1.72     20.55 o 
  11   1  19      207.29      177.34     63.55 o 
   0   2  19        0.50       13.90     23.23 o 
   1   2  19       42.12       36.06     17.46 o 
   2   2  19      110.22      112.19     22.63 o 
   3   2  19      137.88      151.83     24.65 o 
   4   2  19       78.21       67.40     20.03 o 
   5   2  19        0.85        2.60     16.29 o 
   6   2  19        3.60        4.53     15.76 o 
   7   2  19       46.37       38.72     19.64 o 
   8   2  19       37.96       45.71     20.26 o 
   9   2  19       17.54       -2.97     21.06 o 
  10   2  19        4.54      -13.18     20.53 o 
  11   2  19        0.77       -3.86     24.94 o 
   1   3  19       51.07       49.95     20.82 o 
   2   3  19        0.07       -4.80     20.10 o 
   3   3  19      388.92      374.76     41.29 o 
   4   3  19     1524.57     1625.94     58.60 o 
   5   3  19      245.35      238.23     27.84 o 
   6   3  19       82.66       86.03     21.36 o 
   7   3  19       34.22       36.08     20.15 o 
   8   3  19        3.57      -10.62     19.67 o 
   9   3  19       13.66       -3.95     21.86 o 
  10   3  19        0.30      -21.11     21.58 o 
  11   3  19       66.33       12.49     24.69 o 
   0   4  19       61.80       72.27     28.14 o 
   1   4  19        0.01       11.21     11.18 o 
   2   4  19      203.15      187.80     23.12 o 
   3   4  19      310.26      203.73     30.34 o 
   4   4  19      520.86      550.90     41.28 o 
   5   4  19       35.39       41.57     18.09 o 
   6   4  19        7.32      -17.44     17.44 o 
   7   4  19        5.16       10.51     21.19 o 
   8   4  19        1.29       -1.41     20.46 o 
   9   4  19        0.54      -20.70     20.70 o 
  10   4  19        9.39        1.80     23.45 o 
  11   4  19        5.36       52.63     34.03 o 
   1   5  19      402.58      362.13     28.25 o 
   2   5  19      142.07      103.07     18.57 o 
   3   5  19      211.89      209.10     25.19 o 
   4   5  19      557.75      564.27     37.31 o 
   5   5  19      361.21      367.32     35.63 o 
   6   5  19      100.62       96.89     22.39 o 
   7   5  19      116.17      158.99     31.62 o 
   8   5  19       12.88       36.01     22.45 o 
   9   5  19        0.09       -1.00     23.46 o 
  10   5  19        9.20        5.13     25.50 o 
   0   6  19      326.16      292.88     37.37 o 
   1   6  19      697.42      752.78     38.45 o 
   2   6  19       33.37        6.80     13.41 o 
   3   6  19      247.25      273.38     37.27 o 
   4   6  19      337.45      364.34     34.59 o 
   5   6  19       82.95       61.58     26.02 o 
   6   6  19       26.02       29.61     20.82 o 
   7   6  19        7.88       13.05     19.45 o 
   8   6  19        0.95       11.48     20.54 o 
   9   6  19        2.95       -3.55     22.09 o 
  10   6  19       24.88      -26.53     26.53 o 
   1   7  19        0.06       -1.32     13.31 o 
   2   7  19       55.44       31.65     16.92 o 
   3   7  19      114.59      111.34     23.03 o 
   4   7  19      321.15      324.61     33.73 o 
   5   7  19      135.40      111.93     24.94 o 
   6   7  19       32.51       79.68     24.39 o 
   7   7  19        1.25       -5.81     19.97 o 
   8   7  19        9.66       12.13     29.47 o 
   9   7  19        7.00       49.59     29.04 o 
   0   8  19      122.26      122.44     32.73 o 
   1   8  19        7.66       -1.39     15.34 o 
   2   8  19      240.31      286.92     30.91 o 
   3   8  19      451.23      450.42     38.39 o 
   4   8  19      639.59      699.61     45.67 o 
   5   8  19      145.90      150.20     26.91 o 
   6   8  19       12.79      -10.08     19.31 o 
   7   8  19       29.73       50.88     22.75 o 
   8   8  19        0.09        3.82     25.28 o 
   9   8  19        0.47       22.05     31.51 o 
   1   9  19      139.82      206.84     32.04 o 
   2   9  19      159.02      213.25     29.82 o 
   3   9  19      424.30      509.41     49.63 o 
   4   9  19       20.40       14.56     19.83 o 
   5   9  19      176.44      154.97     27.55 o 
   6   9  19       82.86       38.47     20.45 o 
   7   9  19       49.82       20.34     24.88 o 
   8   9  19       17.29       17.42     28.21 o 
   0  10  19        0.87        9.12     34.76 o 
   1  10  19       79.84       80.99     25.85 o 
   2  10  19      151.40      172.57     30.46 o 
   3  10  19      156.46      222.48     33.08 o 
   4  10  19      373.63      456.73     45.96 o 
   5  10  19       28.96        4.65     18.55 o 
   6  10  19        4.03      -19.04     22.40 o 
   7  10  19      102.25       38.78     29.68 o 
   1  11  19       38.64       44.52     28.65 o 
   2  11  19        2.05       22.55     24.33 o 
   3  11  19       77.58       56.70     28.21 o 
   4  11  19      169.52       70.15     62.99 o 
   5  11  19        0.10       12.29     27.92 o 
   6  11  19       15.52        6.82     25.84 o 
   0  12  19      183.96      188.47     61.79 o 
   1  12  19        4.91       16.09     26.92 o 
   2  12  19       47.02      129.32     33.85 o 
   3  12  19      196.99      191.71    123.57 o 
   4  12  19      246.24      240.93    164.35 o 
   5  12  19      214.37      206.09     76.42 o 
   1  13  19        3.43       15.44     30.99 o 
   2  13  19      141.83      252.66     65.01 o 
   0   0  20      146.85      174.46     44.01 o 
   1   0  20      298.47      230.20     40.74 o 
   2   0  20      118.68       96.59     33.80 o 
   3   0  20     1078.15      895.51     67.92 o 
   4   0  20       56.14       30.55     27.80 o 
   5   0  20      158.10      139.60     35.32 o 
   6   0  20       98.09      136.36     36.16 o 
   7   0  20       66.44       77.64     31.61 o 
   8   0  20        9.21       -4.68     25.02 o 
   9   0  20       29.58       46.58     29.88 o 
  10   0  20        0.03      -28.08     30.14 o 
  11   0  20       12.33      -81.73    100.48 o 
   1   1  20     1222.97     1258.66     53.40 o 
   2   1  20       68.17       35.06     19.32 o 
   3   1  20      354.21      284.77     32.49 o 
   4   1  20      125.65      109.16     23.94 o 
   5   1  20      691.30      747.44     44.52 o 
   6   1  20       13.38      -12.63     16.40 o 
   7   1  20       15.19        0.94     17.62 o 
   8   1  20       27.44       40.01     19.34 o 
   9   1  20        0.63       13.33     19.47 o 
  10   1  20       21.01       -2.33     23.10 o 
  11   1  20       57.61       33.98     30.79 o 
   0   2  20     1432.86     1567.67     84.45 o 
   1   2  20        3.44       16.45     19.00 o 
   2   2  20      639.04      680.08     44.93 o 
   3   2  20      119.60      103.82     22.99 o 
   4   2  20     1027.50      930.76     46.71 o 
   5   2  20      583.82      616.38     43.44 o 
   6   2  20      252.78      325.34     34.25 o 
   7   2  20      287.08      284.66     33.97 o 
   8   2  20       95.09       50.90     23.75 o 
   9   2  20       10.03      -11.98     21.80 o 
  10   2  20       51.44       59.82     26.80 o 
  11   2  20       58.54       48.55     30.94 o 
   1   3  20     1116.50     1079.98     57.10 o 
   2   3  20        9.32       30.09     20.77 o 
   3   3  20      318.09      337.80     34.15 o 
   4   3  20        0.63       10.45     16.79 o 
   5   3  20       90.32       97.93     22.57 o 
   6   3  20      177.20       83.45     26.54 o 
   7   3  20       19.33        0.86     21.13 o 
   8   3  20       22.93       28.71     23.35 o 
   9   3  20        0.11      -15.96     20.62 o 
  10   3  20        1.85       18.43     24.51 o 
   0   4  20      158.49      159.17     29.04 o 
   1   4  20      973.73      999.10     43.16 o 
   2   4  20       42.75       47.02     17.28 o 
   3   4  20     1135.78     1039.23     63.62 o 
   4   4  20        6.44        9.39     15.38 o 
   5   4  20      271.18      301.55     32.29 o 
   6   4  20       83.60      135.22     26.91 o 
   7   4  20       22.15       54.14     23.38 o 
   8   4  20        1.70       28.65     24.05 o 
   9   4  20       12.75       15.90     24.57 o 
  10   4  20        0.06       -9.31     25.22 o 
   1   5  20      429.16      408.46     33.83 o 
   2   5  20      271.56      252.05     25.34 o 
   3   5  20     1174.38     1146.47     46.40 o 
   4   5  20      303.18      302.53     35.09 o 
   5   5  20       94.55      126.87     24.56 o 
   6   5  20       18.37       31.04     19.33 o 
   7   5  20        0.07        2.67     18.72 o 
   8   5  20       15.10       17.31     24.08 o 
   9   5  20       50.18       29.03     23.56 o 
  10   5  20       18.98       30.27     26.81 o 
   0   6  20      167.71      188.56     39.40 o 
   1   6  20        0.17       13.45     15.93 o 
   2   6  20      350.58      369.06     31.69 o 
   3   6  20       75.02       28.74     18.84 o 
   4   6  20      419.44      340.43     35.16 o 
   5   6  20      163.71      117.08     28.57 o 
   6   6  20       44.22       32.69     23.49 o 
   7   6  20       74.22       87.88     24.59 o 
   8   6  20       40.25       58.18     24.30 o 
   9   6  20        2.76      -21.29     21.29 o 
   1   7  20      904.94      837.11     40.81 o 
   2   7  20       32.05       40.56     21.74 o 
   3   7  20        2.11       21.29     18.32 o 
   4   7  20       14.08       10.29     19.52 o 
   5   7  20        3.93        0.16     18.19 o 
   6   7  20      186.05      234.15     36.17 o 
   7   7  20       23.07       10.71     27.18 o 
   8   7  20        9.87       16.69     25.81 o 
   9   7  20        0.00      -16.08     25.43 o 
   0   8  20      147.67      121.15     33.01 o 
   1   8  20       85.94       80.00     20.46 o 
   2   8  20        1.26       23.81     21.71 o 
   3   8  20      316.00      303.41     33.44 o 
   4   8  20        4.21      -16.72     16.72 o 
   5   8  20       88.48       76.84     23.19 o 
   6   8  20       24.93       13.30     19.24 o 
   7   8  20        7.00        4.96     23.18 o 
   8   8  20        0.02        6.77     26.17 o 
   1   9  20      249.45      278.25     36.67 o 
   2   9  20      231.83      209.91     36.26 o 
   3   9  20      393.41      441.18     48.79 o 
   4   9  20      151.80      104.64     25.18 o 
   5   9  20      101.52       53.92     33.90 o 
   6   9  20       37.98        4.93     21.55 o 
   7   9  20        0.81      -17.01     23.00 o 
   8   9  20        4.61      -49.19     49.19 o 
   0  10  20       49.06       76.71     40.79 o 
   1  10  20       40.20       48.30     23.38 o 
   2  10  20      116.30       66.72     28.39 o 
   3  10  20       16.71       25.26     25.01 o 
   4  10  20       50.27       39.00     23.13 o 
   5  10  20       25.67       25.02     22.01 o 
   6  10  20        0.08       -0.44     25.17 o 
   7  10  20        0.46       23.20     45.95 o 
   1  11  20      280.68      318.99     46.05 o 
   2  11  20       18.12       42.62     31.69 o 
   3  11  20        0.08      -17.92     25.36 o 
   4  11  20        0.89      -19.03     27.64 o 
   5  11  20      130.31      105.49     60.96 o 
   0  12  20       97.81      163.79     47.97 o 
   1  12  20       97.16      126.27     56.54 o 
   2  12  20       12.79       13.18     33.94 o 
   3  12  20      197.94      264.68     72.66 o 
   1   1  21      181.47      169.11     27.41 o 
   2   1  21     1033.09     1010.53     50.40 o 
   3   1  21       32.86       19.79     18.82 o 
   4   1  21       14.90        4.76     17.72 o 
   5   1  21        3.08      -16.54     16.54 o 
   6   1  21      364.60      425.79     39.01 o 
   7   1  21       52.20       60.94     25.71 o 
   8   1  21       49.60        2.08     19.65 o 
   9   1  21       16.64       -8.40     21.60 o 
  10   1  21       50.24       37.77     27.04 o 
   0   2  21      180.22      167.14     38.69 o 
   1   2  21       12.24       11.73     17.47 o 
   2   2  21        2.46       -2.10     18.27 o 
   3   2  21        5.93       -7.12     16.92 o 
   4   2  21       91.97       75.05     22.17 o 
   5   2  21        3.31      -13.69     16.02 o 
   6   2  21      136.54      137.87     26.19 o 
   7   2  21        2.74       19.41     19.83 o 
   8   2  21       59.15       35.85     24.68 o 
   9   2  21       22.47       36.61     24.24 o 
  10   2  21       12.82       10.52     26.72 o 
   1   3  21      151.61      108.41     24.68 o 
   2   3  21     1616.33     1482.25     76.66 o 
   3   3  21        7.77       -3.91     16.66 o 
   4   3  21       49.32       42.33     19.70 o 
   5   3  21       83.18      122.94     25.33 o 
   6   3  21      450.20      503.50     41.93 o 
   7   3  21      107.55      163.43     31.45 o 
   8   3  21       55.68       14.27     22.60 o 
   9   3  21        1.42      -12.79     24.84 o 
  10   3  21        0.06       -2.54     27.19 o 
   0   4  21       51.46       13.89     27.85 o 
   1   4  21      116.65      127.79     26.46 o 
   2   4  21      125.91       76.66     26.28 o 
   3   4  21        1.12      -11.86     17.60 o 
   4   4  21       29.35        8.67     17.68 o 
   5   4  21        3.58       29.56     20.23 o 
   6   4  21       26.76        3.65     21.57 o 
   7   4  21        0.03      -16.42     20.31 o 
   8   4  21       65.92       82.94     27.28 o 
   9   4  21       26.54       22.21     29.01 o 
  10   4  21        2.29       19.84     31.82 o 
   1   5  21      246.97      235.88     32.77 o 
   2   5  21      363.11      413.95     34.06 o 
   3   5  21        7.94       -9.04     16.10 o 
   4   5  21       33.46       30.72     20.89 o 
   5   5  21        1.27       -9.18     19.94 o 
   6   5  21       21.52       29.55     20.24 o 
   7   5  21       41.80       71.58     23.94 o 
   8   5  21        9.48       26.33     21.78 o 
   9   5  21       22.80       39.48     26.54 o 
   0   6  21       96.38       80.34     27.11 o 
   1   6  21       55.01       55.19     19.83 o 
   2   6  21      300.51      300.93     30.42 o 
   3   6  21      177.22      198.97     31.49 o 
   4   6  21      330.46      409.03     40.17 o 
   5   6  21        0.03       16.40     21.59 o 
   6   6  21      160.48      146.45     30.55 o 
   7   6  21       23.98       20.96     25.70 o 
   8   6  21        2.14       11.73     23.11 o 
   9   6  21        2.32       21.06     24.99 o 
   1   7  21       15.86        6.30     18.23 o 
   2   7  21      299.77      356.33     35.49 o 
   3   7  21        7.56       -4.99     21.50 o 
   4   7  21        2.53        3.68     17.93 o 
   5   7  21       10.39       -6.30     20.46 o 
   6   7  21      540.27      628.74     55.42 o 
   7   7  21       32.98       26.41     24.61 o 
   8   7  21       19.54       28.46     28.02 o 
   0   8  21      100.15       96.73     33.18 o 
   1   8  21      200.95      269.21     35.37 o 
   2   8  21      137.98      116.53     27.86 o 
   3   8  21        2.28       -7.33     20.21 o 
   4   8  21       33.95       41.47     22.48 o 
   5   8  21        0.34      -18.02     18.02 o 
   6   8  21       56.20       66.78     26.35 o 
   7   8  21        2.66       38.48     27.12 o 
   8   8  21       66.39       86.32     34.26 o 
   1   9  21       84.89       77.96     28.93 o 
   2   9  21        2.65       -8.78     22.08 o 
   3   9  21       43.67       37.10     23.97 o 
   4   9  21        2.68        4.44     23.15 o 
   5   9  21       20.89       39.09     23.83 o 
   6   9  21        6.33       -9.14     22.51 o 
   7   9  21        7.46      -19.48     25.55 o 
   0  10  21      344.62      390.26     72.02 o 
   1  10  21        0.00      -22.53     43.75 o 
   2  10  21      123.16       89.66     27.69 o 
   3  10  21      117.21       83.63     45.80 o 
   4  10  21      138.27      141.50     58.01 o 
   5  10  21        6.03       13.43     23.40 o 
   6  10  21      215.78       87.90     64.87 o 
   1  11  21        1.01        6.89     27.00 o 
   2  11  21       61.30       52.90     59.50 o 
   3  11  21        2.86      -19.98     25.84 o 
   4  11  21       68.31       25.09     44.85 o 
   0  12  21      167.77      310.15     74.05 o 
   1  12  21       73.18      170.14     43.67 o 
   0   0  22      434.48      512.90    108.58 o 
   1   0  22        2.21       -7.85     26.02 o 
   2   0  22     1679.93     1447.09     84.10 o 
   3   0  22        0.06      -18.28     24.74 o 
   4   0  22        9.89      -23.55     24.45 o 
   5   0  22        2.13      -24.01     24.01 o 
   6   0  22      341.20      383.45     55.51 o 
   7   0  22       66.35       69.50     39.19 o 
   8   0  22      545.16      985.60    123.57 o 
   9   0  22      171.41       97.87     76.51 o 
  10   0  22      235.19        6.63     76.48 o 
   1   1  22       27.76       45.25     24.26 o 
   2   1  22       62.60       68.19     20.82 o 
   3   1  22      625.10      702.09     46.43 o 
   4   1  22       30.55        8.44     17.89 o 
   5   1  22       89.07       56.23     21.79 o 
   6   1  22       24.88       35.85     21.30 o 
   7   1  22       78.78       73.55     24.23 o 
   8   1  22       38.08        8.95     18.74 o 
   9   1  22       18.90      -15.20     22.72 o 
  10   1  22      157.25       49.41     50.05 o 
   0   2  22      223.63      194.97     41.33 o 
   1   2  22      355.04      355.69     40.55 o 
   2   2  22        8.30        4.09     18.78 o 
   3   2  22       35.23      -16.16     16.16 o 
   4   2  22       11.87       -2.15     16.79 o 
   5   2  22      186.56      184.89     29.29 o 
   6   2  22       52.32       50.44     22.39 o 
   7   2  22      346.74      332.99     46.41 o 
   8   2  22        6.90        2.79     26.34 o 
   9   2  22       42.12      -21.41     25.06 o 
  10   2  22       12.54        4.01     28.86 o 
   1   3  22       57.96       27.67     18.77 o 
   2   3  22        0.60        2.38     20.19 o 
   3   3  22      232.01      233.47     30.41 o 
   4   3  22       58.20       51.23     19.15 o 
   5   3  22       44.03       46.18     21.66 o 
   6   3  22       20.49       19.79     22.19 o 
   7   3  22        2.63       21.63     37.36 o 
   8   3  22        2.90       36.57     25.18 o 
   9   3  22       31.16        8.00     26.44 o 
   0   4  22        7.11        4.61     27.30 o 
   1   4  22       21.87       22.26     20.40 o 
   2   4  22      542.62      491.53     45.58 o 
   3   4  22        0.30      -11.15     18.59 o 
   4   4  22       13.17       13.80     22.05 o 
   5   4  22        5.96        7.82     22.41 o 
   6   4  22       88.55      110.61     28.64 o 
   7   4  22       25.45       -0.38     24.55 o 
   8   4  22       64.96       27.53     25.83 o 
   9   4  22       84.19       70.38     32.60 o 
   1   5  22        0.92        4.83     16.34 o 
   2   5  22        2.81      -17.58     19.36 o 
   3   5  22      685.04      693.46     51.78 o 
   4   5  22      115.69      135.89     29.82 o 
   5   5  22       31.32       28.35     23.49 o 
   6   5  22        0.14      -17.78     17.78 o 
   7   5  22      124.38      149.05     29.95 o 
   8   5  22       81.94      121.72     28.69 o 
   9   5  22        5.91       17.78     27.95 o 
   0   6  22       24.63       15.33     28.50 o 
   1   6  22      105.87       64.75     22.15 o 
   2   6  22        0.84       11.12     21.20 o 
   3   6  22       34.66       54.87     25.68 o 
   4   6  22       24.29       -1.34     22.08 o 
   5   6  22       26.65       42.74     25.35 o 
   6   6  22        2.79      -21.66     21.66 o 
   7   6  22      172.46      219.29     36.30 o 
   8   6  22        4.41       42.02     30.29 o 
   1   7  22       90.96      126.75     25.69 o 
   2   7  22       57.89       60.84     26.97 o 
   3   7  22        0.00      -29.40     32.57 o 
   4   7  22      427.58      429.15     52.08 o 
   5   7  22       25.57       25.94     24.42 o 
   6   7  22        0.00        6.62     25.01 o 
   7   7  22        2.90       80.72     31.59 o 
   8   7  22        2.53       -8.74     30.08 o 
   0   8  22      110.70       95.68     39.87 o 
   1   8  22       57.09       77.85     27.91 o 
   2   8  22      394.80      301.20     64.66 o 
   3   8  22        9.98        8.89     27.58 o 
   4   8  22       12.91       25.18     23.22 o 
   5   8  22       10.64       26.30     22.84 o 
   6   8  22      184.23      114.04     53.50 o 
   7   8  22       29.94       32.13     32.42 o 
   1   9  22        0.05       42.12     27.67 o 
   2   9  22       64.85       57.18     25.01 o 
   3   9  22      196.84      199.86     51.74 o 
   4   9  22        1.07       39.26     24.61 o 
   5   9  22       34.95      -14.00     24.56 o 
   6   9  22        4.01       -1.41     25.57 o 
   0  10  22        1.03       -5.76     38.69 o 
   1  10  22       16.87       15.26     29.39 o 
   2  10  22        0.53       14.73     27.04 o 
   3  10  22       18.25       24.55     27.21 o 
   4  10  22       23.11       62.06     33.49 o 
   5  10  22        3.57       23.07     28.67 o 
   1  11  22       31.71       10.01     36.96 o 
   2  11  22        5.90       10.44     38.68 o 
   3  11  22       16.80       29.29     34.44 o 
   1   1  23       28.35      -15.81     22.33 o 
   2   1  23      297.34      295.23     34.18 o 
   3   1  23      313.49      349.13     38.12 o 
   4   1  23       38.26       22.69     22.34 o 
   5   1  23      178.72      204.19     32.12 o 
   6   1  23       15.27       37.69     22.80 o 
   7   1  23      387.18      185.18     97.79 o 
   8   1  23      207.26       65.04     57.05 o 
   9   1  23       27.39        5.10     26.86 o 
   0   2  23       38.76       10.06     30.03 o 
   1   2  23       23.56       13.17     22.75 o 
   2   2  23       17.69       34.33     23.41 o 
   3   2  23       29.54       -3.19     19.28 o 
   4   2  23        0.02       23.31     21.16 o 
   5   2  23        4.58        1.24     19.27 o 
   6   2  23       11.18       21.03     21.71 o 
   7   2  23       73.04       27.34     22.93 o 
   8   2  23        6.80       -5.53     25.37 o 
   9   2  23       38.39      -18.55     29.57 o 
   1   3  23       13.64       -2.91     17.90 o 
   2   3  23      403.46      504.24     48.40 o 
   3   3  23      543.47      576.65     50.68 o 
   4   3  23       24.01       12.59     21.45 o 
   5   3  23       25.24       48.07     22.96 o 
   6   3  23      155.84      180.81     44.54 o 
   7   3  23      389.84      114.29     97.99 o 
   8   3  23      168.52      155.30     59.46 o 
   9   3  23        4.53        9.56     31.86 o 
   0   4  23       85.74       57.22     33.35 o 
   1   4  23        5.00      -18.97     18.97 o 
   2   4  23       86.25       97.89     29.21 o 
   3   4  23       12.41       20.06     24.88 o 
   4   4  23       30.30       37.38     24.79 o 
   5   4  23        7.48       18.98     22.26 o 
   6   4  23        5.76       24.09     25.13 o 
   7   4  23        1.67        8.77     24.05 o 
   8   4  23       92.03       39.62     29.36 o 
   1   5  23        2.25        6.24     21.34 o 
   2   5  23       43.52       22.10     27.16 o 
   3   5  23      332.96      331.36     53.60 o 
   4   5  23       25.37       24.45     28.44 o 
   5   5  23        0.99       -6.84     22.11 o 
   6   5  23        3.99       -4.84     22.33 o 
   7   5  23      290.37      354.48     41.05 o 
   8   5  23      101.45      173.12     34.64 o 
   0   6  23        0.07      -11.81     34.03 o 
   1   6  23       41.33       47.50     22.62 o 
   2   6  23        4.56      -17.79     17.79 o 
   3   6  23       20.26      -21.13     25.64 o 
   4   6  23        2.96      -12.19     25.84 o 
   5   6  23      117.41      135.87     33.36 o 
   6   6  23        1.99      -16.38     23.51 o 
   7   6  23       23.98       -4.03     26.19 o 
   1   7  23       87.56       85.71     30.36 o 
   2   7  23      337.05      302.22     61.98 o 
   3   7  23       23.35       34.49     23.60 o 
   4   7  23       20.81       26.52     22.72 o 
   5   7  23       34.07       81.45     34.13 o 
   6   7  23       89.93      149.99     35.04 o 
   7   7  23      117.19      139.03     34.09 o 
   0   8  23      119.19       65.89     56.09 o 
   1   8  23        0.17       12.84     26.96 o 
   2   8  23       72.44       17.92     32.58 o 
   3   8  23       31.75       67.60     25.93 o 
   4   8  23       17.69      -24.03     24.74 o 
   5   8  23        8.02       -1.00     25.94 o 
   6   8  23        5.59       59.80     31.08 o 
   1   9  23        2.46       39.48     30.34 o 
   2   9  23       27.10       22.65     29.36 o 
   3   9  23       15.45       29.20     30.55 o 
   4   9  23       33.41        3.61     27.91 o 
   5   9  23        0.09       32.69     31.82 o 
   0  10  23        1.63       50.39     74.98 o 
   1  10  23       11.55       -7.23     36.99 o 
   2  10  23       39.26       44.55     30.53 o 
   3  10  23       41.57       32.51     33.70 o 
   0   0  24      440.95      513.50    110.98 o 
   1   0  24        3.12       -5.29     26.27 o 
   2   0  24      226.60      293.38     50.85 o 
   3   0  24      254.01      281.16     52.27 o 
   4   0  24       26.40       55.77     33.46 o 
   5   0  24      319.07      247.66     94.61 o 
   6   0  24       22.67       54.20     31.72 o 
   7   0  24        5.33       38.09     35.42 o 
   8   0  24      247.87       81.80    147.81 o 
   1   1  24       33.45       53.79     26.38 o 
   2   1  24       26.54       25.65     22.81 o 
   3   1  24       91.61      129.90     30.88 o 
   4   1  24       44.89        3.72     20.85 o 
   5   1  24       15.48        4.65     21.45 o 
   6   1  24        3.60       -7.52     18.55 o 
   7   1  24      139.34      100.44     44.44 o 
   8   1  24      138.01       18.16     29.29 o 
   0   2  24      314.06      370.17     55.43 o 
   1   2  24        2.25       11.37     24.23 o 
   2   2  24      205.50      208.47     46.04 o 
   3   2  24      539.76      559.33     46.91 o 
   4   2  24       91.75       49.29     23.43 o 
   5   2  24        4.95        4.71     21.06 o 
   6   2  24       87.26       34.33     39.57 o 
   7   2  24      313.87      114.03     89.09 o 
   8   2  24      608.67      537.98    297.42 o 
   1   3  24       77.36       75.63     30.34 o 
   2   3  24       44.41       40.74     26.45 o 
   3   3  24        4.61      -16.25     23.67 o 
   4   3  24       10.75       -4.99     20.65 o 
   5   3  24      143.38      119.81     43.53 o 
   6   3  24        0.07      -15.70     21.64 o 
   7   3  24        0.03      -25.97     25.97 o 
   8   3  24      151.14      132.82     90.68 o 
   0   4  24      163.87      187.51     46.36 o 
   1   4  24      111.26       93.87     26.35 o 
   2   4  24      163.59      199.30     35.13 o 
   3   4  24      394.89      461.96     52.53 o 
   4   4  24       21.26       19.96     29.63 o 
   5   4  24      295.29      233.08     79.48 o 
   6   4  24        6.75       11.66     23.70 o 
   7   4  24       38.09       85.21     31.39 o 
   8   4  24      246.89      235.16     79.90 o 
   1   5  24       61.07       43.33     23.64 o 
   2   5  24        1.86      -13.60     23.30 o 
   3   5  24        7.75       17.12     29.53 o 
   4   5  24        0.96      -17.31     27.27 o 
   5   5  24       41.57       36.27     36.81 o 
   6   5  24       10.04       41.38     28.77 o 
   7   5  24      209.59      250.40     42.03 o 
   0   6  24      112.03       78.48     41.69 o 
   1   6  24        0.00       23.78     23.22 o 
   2   6  24       97.52       35.07     55.67 o 
   3   6  24      258.80      334.98     57.26 o 
   4   6  24       10.50      -10.72     26.59 o 
   5   6  24        4.71       30.96     32.09 o 
   6   6  24       74.52      145.91     35.53 o 
   7   6  24      128.53      212.85     41.48 o 
   1   7  24        9.15        4.65     20.13 o 
   2   7  24       76.87       38.18     50.24 o 
   3   7  24        0.14      -23.18     23.18 o 
   4   7  24       36.92       22.14     32.40 o 
   5   7  24       38.65      -14.76     31.14 o 
   6   7  24        0.35       47.36     37.82 o 
   0   8  24      142.14      136.50    172.46 o 
   1   8  24       12.28       -6.37     29.58 o 
   2   8  24        1.27        6.69     31.94 o 
   3   8  24      165.50      128.01     57.56 o 
   4   8  24        3.75       40.99     25.17 o 
   5   8  24       34.92       34.94     32.68 o 
   1   9  24       12.13       21.54     32.54 o 
   2   9  24        0.40       37.73     30.84 o 
   3   9  24       59.61       83.16     41.65 o 
   0  10  24        2.58       29.99     71.39 o 
   1   1  25       54.98        4.96     24.70 o 
   2   1  25      127.67      124.74     31.20 o 
   3   1  25        6.20       -2.03     23.19 o 
   4   1  25       42.20       72.03     25.88 o 
   5   1  25      108.97       51.40     36.40 o 
   6   1  25      418.73      217.95     97.29 o 
   7   1  25       35.90       24.35     25.37 o 
   8   1  25        0.03       -0.60     30.71 o 
   0   2  25        4.04      -12.50     43.94 o 
   1   2  25        9.89      -25.09     25.09 o 
   2   2  25        1.95      -16.92     22.64 o 
   3   2  25       15.95       32.01     25.33 o 
   4   2  25        6.23       10.08     23.22 o 
   5   2  25        1.33      -17.11     18.92 o 
   6   2  25        3.97        4.57     24.31 o 
   7   2  25        0.29      -16.82     26.99 o 
   1   3  25       34.54       27.24     26.76 o 
   2   3  25       27.41       13.12     26.58 o 
   3   3  25       18.96       27.71     25.49 o 
   4   3  25        9.46      -20.19     22.49 o 
   5   3  25       18.99       35.92     28.05 o 
   6   3  25      130.96       91.37     53.73 o 
   7   3  25      107.27       42.56     31.43 o 
   0   4  25        5.23      -16.91     31.41 o 
   1   4  25        6.39      -15.87     23.32 o 
   2   4  25        1.46       -5.42     23.85 o 
   3   4  25        4.82        1.44     25.20 o 
   4   4  25       61.70       58.80     32.66 o 
   5   4  25        3.36       30.19     34.37 o 
   6   4  25       33.16       49.73     29.73 o 
   7   4  25        2.77      -28.18     28.18 o 
   1   5  25       67.33       46.71     23.57 o 
   2   5  25       15.14       10.14     24.61 o 
   3   5  25        1.87       -9.14     28.93 o 
   4   5  25        1.08       10.54     31.70 o 
   5   5  25       76.40      119.29     40.38 o 
   6   5  25      114.45      108.00     40.83 o 
   0   6  25      385.45      196.22    135.44 o 
   1   6  25        3.96        3.58     22.80 o 
   2   6  25      104.60       55.96     52.12 o 
   3   6  25       43.67       43.08     45.83 o 
   4   6  25       28.71       33.12     34.56 o 
   5   6  25        1.61       -9.50     31.60 o 
   6   6  25       30.47      -10.87     35.68 o 
   1   7  25       20.23       32.01     26.68 o 
   2   7  25       90.51       61.43     48.23 o 
   3   7  25       53.81       37.10     30.06 o 
   4   7  25       19.83       37.98     34.52 o 
   5   7  25        7.90       -0.72     35.63 o 
   0   8  25        1.92      -49.19     49.19 o 
   1   8  25        8.25       12.15     32.21 o 
   2   8  25        9.20       38.88     34.03 o 
   3   8  25        3.84        1.99     32.92 o 
   1   9  25       20.18      -13.33     44.95 o 
   0   0  26      229.62      208.76     94.78 o 
   1   0  26       61.46       42.59     48.82 o 
   2   0  26       18.43       32.67     34.95 o 
   3   0  26        4.55       14.24     35.13 o 
   4   0  26      352.70      273.31     94.65 o 
   5   0  26        8.97      -17.12     35.37 o 
   6   0  26        7.06       10.70     36.48 o 
   7   0  26       23.19        8.84     37.60 o 
   1   1  26       30.92       31.67     27.97 o 
   2   1  26        4.18      -24.32     24.32 o 
   3   1  26        0.90       17.34     24.45 o 
   4   1  26       41.92       28.03     26.24 o 
   5   1  26       70.39       36.17     28.74 o 
   6   1  26       29.02       87.24     34.03 o 
   7   1  26      118.75       58.48     43.68 o 
   0   2  26      276.71      364.84     74.95 o 
   1   2  26      117.21      191.77     38.41 o 
   2   2  26      354.25      483.16     52.61 o 
   3   2  26       75.06      125.53     36.51 o 
   4   2  26      102.88       83.50     29.24 o 
   5   2  26        1.82        4.26     26.14 o 
   6   2  26       78.92       50.33     31.33 o 
   1   3  26      197.68      173.97     37.50 o 
   2   3  26        2.69       20.37     29.81 o 
   3   3  26        2.50        7.56     29.18 o 
   4   3  26        5.84      -17.26     27.91 o 
   5   3  26      231.31      168.75     76.17 o 
   6   3  26       56.29       23.27     30.03 o 
   0   4  26      351.28      495.35     68.65 o 
   1   4  26      135.62       59.43     39.65 o 
   2   4  26        0.00       -4.53     29.35 o 
   3   4  26        0.22       17.46     29.41 o 
   4   4  26      183.07      178.70     55.78 o 
   5   4  26       25.56        4.62     33.06 o 
   6   4  26       18.01       17.44     36.95 o 
   1   5  26        0.13        7.93     26.30 o 
   2   5  26       17.90      -19.67     30.65 o 
   3   5  26       17.06      -32.68     32.68 o 
   4   5  26       18.32        8.19     33.16 o 
   5   5  26       30.72       -0.73     34.30 o 
   0   6  26       39.08       12.86     36.24 o 
   1   6  26      181.74      123.30     79.15 o 
   2   6  26      228.35      118.92    123.47 o 
   3   6  26       28.30      -14.87     30.31 o 
   4   6  26       95.73       64.73     62.18 o 
   1   7  26      218.54       65.23     91.44 o 
   2   7  26        0.56      -18.93     30.62 o 
   3   7  26        2.85       19.62     34.12 o 
   0   8  26        2.25       21.00     68.99 o 
   1   8  26        9.56       10.00     34.05 o 
   1   1  27        7.27       -4.04     47.71 o 
   2   1  27      270.80      344.74     50.02 o 
   3   1  27       53.75       39.96     28.55 o 
   4   1  27       83.27       96.49     44.09 o 
   5   1  27       98.91      104.82     36.17 o 
   6   1  27       46.16       11.28     46.99 o 
   0   2  27       49.84       51.67     65.59 o 
   1   2  27       17.82        0.99     34.33 o 
   2   2  27        1.08       16.64     32.75 o 
   3   2  27       13.37       -7.52     33.27 o 
   4   2  27        0.40       -0.55     29.65 o 
   5   2  27        0.23      -16.56     27.44 o 
   1   3  27        1.48      -20.63     30.31 o 
   2   3  27      106.23      114.16     41.25 o 
   3   3  27       49.37       48.03     32.20 o 
   4   3  27       96.48      138.03     43.55 o 
   5   3  27        5.64       18.95     36.99 o 
   0   4  27       65.88       75.70     47.41 o 
   1   4  27       14.60       24.47     33.67 o 
   2   4  27       25.78       19.15     30.41 o 
   3   4  27        6.86      -19.70     43.81 o 
   4   4  27       27.55       27.18     36.97 o 
   1   5  27       24.90       17.34     31.95 o 
   2   5  27      254.77      205.57     75.73 o 
   3   5  27      198.71      125.04     94.64 o 
   4   5  27       66.75      160.26     43.21 o 
   0   6  27      340.47      291.79    372.52 o 
   1   6  27       42.11        4.13     32.99 o 
   2   6  27       26.36       70.45     39.32 o 
   0   0  28      419.08      483.50    130.17 o 
   1   0  28       79.10       28.24     61.04 o 
   2   0  28        0.62      -17.94     53.84 o 
   3   0  28       20.13      -30.54     33.03 o 
   4   0  28       42.52       35.30     77.65 o 
   1   1  28      129.22      123.92     47.56 o 
   2   1  28       63.32       76.19     37.23 o 
   3   1  28        9.33      -15.66     29.14 o 
   4   1  28        1.84      -10.28     30.32 o 
   0   2  28      208.36      398.06    104.08 o 
   1   2  28       46.88       88.20     41.52 o 
   2   2  28      418.07      548.82     74.74 o 
   3   2  28      611.45      880.97     72.68 o 
   4   2  28        9.26       -7.06     34.18 o 
   1   3  28       37.42      -10.76     31.00 o 
   2   3  28       83.38       62.90     38.21 o 
   3   3  28        0.51      -13.10     29.09 o 
   0   4  28      134.34      157.51     93.88 o 
   1   4  28      217.54      234.48     68.93 o 
   2   4  28       33.38       -1.43     32.99 o 
   3   4  28        0.55        8.40     53.99 o 
   1   5  28      280.75      233.67    111.60 o 
   1   1  29        7.24      -16.74     44.07 o 
   2   1  29      390.50      540.56     71.43 o 
   0   2  29       63.05      125.72     71.68 o 
   1   2  29        0.78      -13.89     44.20 o 
                                                 
